# Supplementary material for: [μ-1,2-Bis(diphenyl­phosphan­yl)benzene-κ2 P:P′]bis­[chloridogold(I)]
Source: Acta Crystallogr Sect E Struct Rep Online. 2010 Dec 24;67(Pt 1):m121. doi: 10.1107/S1600536810052803 (PMC3050393; doi:10.1107/S1600536810052803)
Supplement: Supplementary file 1 [file e-67-0m121-sup1.cif]

##############################################################################
###                                                                        ###
###        Electronic paper (Acta Crystallographica Section E)             ###
###                                                                        ###
##############################################################################
#                                                                            #
# This CIF contains the data in a paper accepted for publication in Acta     #
# Crystallographica Section E. It conforms to the requirements of Notes      #
# for Authors for Section E, and has been peer reviewed under the auspices   #
# of the IUCr Commission on Journals.                                        #
#                                                                            #
# Full details of the Crystallographic Information File format               #
# are given in the paper "The Crystallographic Information File (CIF):       #
# a New Standard Archive File for Crystallography" by S. R. Hall, F. H.      #
# Allen and I. D. Brown [Acta Cryst. (1991), A47, 655-685].                  #
#                                                                            #
# The current version of the core CIF dictionary is obtainable from          #
# ftp://ftp.iucr.org/pub/cif_core.dic. The current version number is 2.4.    #
#                                                                            #
# Software is freely available for graphical display of the structure(s) in  #
# this CIF.  For information consult the CIF home page http://www.iucr.org/  #
# cif/home.html                                                              #
#                                                                            #
# This file may be used for bona fide research purposes within the           #
# scientific community so long as proper attribution is given to the journal # 
# article from which it was obtained.                                        #
#                                                                            #
##############################################################################
                                             
data_I
_audit_creation_method     SHELXL-97
_chemical_name_systematic
;
[\m-1,2-Bis(diphenylphosphanyl)benzene-
\k^2^<i>P</i>:<i>P</i>']bis[chloridogold(I)]
;
_chemical_name_common     ?
_chemical_formula_moiety     'C30 H24 Au2 Cl2 P2'
_chemical_formula_sum     'C30 H24 Au2 Cl2 P2'
_chemical_formula_iupac     '[Au2 Cl2 (C30 H24 P2)]'
_chemical_formula_weight     911.27
_chemical_melting_point     ?
_symmetry_cell_setting     monoclinic
_symmetry_space_group_name_H-M     'P 21/c'
_symmetry_space_group_name_Hall     '-P 2ybc'
loop_
    _symmetry_equiv_pos_as_xyz
    'x, y, z'
    '-x, y+1/2, -z+1/2'
    '-x, -y, -z'
    'x, -y-1/2, z-1/2'
_cell_length_a     13.0733(2)
_cell_length_b     12.4206(2)
_cell_length_c     17.4630(3)
_cell_angle_alpha     90.00
_cell_angle_beta     96.795(7)
_cell_angle_gamma     90.00
_cell_volume     2815.69(8)
_cell_formula_units_Z     4
_cell_measurement_reflns_used     24394
_cell_measurement_theta_min     3.13
_cell_measurement_theta_max     27.49
_cell_measurement_temperature     200(2)
_cell_special_details     ?
_exptl_crystal_description     block
_exptl_crystal_colour     white
_exptl_crystal_size_max     0.15
_exptl_crystal_size_mid     0.10
_exptl_crystal_size_min     0.10
_exptl_crystal_density_diffrn     2.150
_exptl_crystal_density_meas     ?
_exptl_crystal_density_method     'not measured'
_exptl_crystal_F_000     1704
_exptl_absorpt_coefficient_mu     10.731
_exptl_absorpt_correction_type     multi-scan
_exptl_absorpt_process_details     '(ABSCOR; Higashi, 1995)'
_exptl_absorpt_correction_T_min     0.189
_exptl_absorpt_correction_T_max     0.341
_exptl_special_details
;
;
_diffrn_ambient_temperature     200(2)
_diffrn_radiation_type     MoK\a
_diffrn_radiation_wavelength     0.71075
_diffrn_radiation_source     'fine-focus sealed tube'
_diffrn_radiation_monochromator     graphite
_diffrn_measurement_device_type     'Rigaku R-AXIS VII'
_diffrn_measurement_method     \w
_diffrn_detector_area_resol_mean     10.000
_diffrn_reflns_number     31710
_diffrn_reflns_av_R_equivalents     0.0301
_diffrn_reflns_av_sigmaI/netI     0.0232
_diffrn_reflns_theta_min     3.13
_diffrn_reflns_theta_max     27.48
_diffrn_reflns_theta_full     27.48
_diffrn_measured_fraction_theta_max     0.999
_diffrn_measured_fraction_theta_full     0.999
_diffrn_reflns_limit_h_min     -16
_diffrn_reflns_limit_h_max     16
_diffrn_reflns_limit_k_min     -15
_diffrn_reflns_limit_k_max     16
_diffrn_reflns_limit_l_min     -22
_diffrn_reflns_limit_l_max     22
_refine_special_details
;
Refinement of <i>F</i>^2^ against ALL reflections. The weighted <i>R</i>-factor
<i>wR</i> and goodness of fit <i>S</i> are based on <i>F</i>^2^, conventional
<i>R</i>-factors <i>R</i> are based on <i>F</i>, with <i>F</i> set to zero for
negative <i>F</i>^2^. The threshold expression of <i>F</i>^2^ >
\s(<i>F</i>^2^) is used only for calculating <i>R</i>-factors(gt) <i>etc</i>.
and is not relevant to the choice of reflections for refinement.
<i>R</i>-factors based on <i>F</i>^2^ are statistically about twice as large
as those based on <i>F</i>, and <i>R</i>- factors based on ALL data will be
even larger.
;
_reflns_number_total     6438
_reflns_number_gt     5897
_reflns_threshold_expression     I>2sigma(I)
_refine_ls_structure_factor_coef     Fsqd
_refine_ls_matrix_type     full
_refine_ls_R_factor_all     0.0286
_refine_ls_R_factor_gt     0.0228
_refine_ls_wR_factor_gt     0.0399
_refine_ls_wR_factor_ref     0.0409
_refine_ls_goodness_of_fit_ref     1.164
_refine_ls_restrained_S_all     1.164
_refine_ls_number_reflns     6438
_refine_ls_number_parameters     325
_refine_ls_number_restraints     0
_refine_ls_number_constraints     ?
_refine_ls_hydrogen_treatment     constr
_refine_ls_weighting_scheme     calc
_refine_ls_weighting_details
         'calc w=1/[\s^2^(Fo^2^)+(0.0112P)^2^+2.7453P] where P=(Fo^2^+2Fc^2^)/3'
_atom_sites_solution_hydrogens     geom
_atom_sites_solution_primary     direct
_atom_sites_solution_secondary     difmap
_refine_ls_shift/su_max     0.002
_refine_ls_shift/su_mean     0.000
_refine_diff_density_max     0.536
_refine_diff_density_min     -0.796
_refine_ls_extinction_method     none
_refine_ls_extinction_coef     ?
loop_
    _atom_type_symbol
    _atom_type_description
    _atom_type_scat_dispersion_real
    _atom_type_scat_dispersion_imag
    _atom_type_scat_source
    'Au' 'Au' -2.0133 8.8022
                         'International Tables Vol C Tables 4.2.6.8 and 6.1.1.4'
    'Cl' 'Cl' 0.1484 0.1585
                         'International Tables Vol C Tables 4.2.6.8 and 6.1.1.4'
    'C' 'C' 0.0033 0.0016
                         'International Tables Vol C Tables 4.2.6.8 and 6.1.1.4'
    'P' 'P' 0.1023 0.0942
                         'International Tables Vol C Tables 4.2.6.8 and 6.1.1.4'
    'H' 'H' 0.0000 0.0000
                         'International Tables Vol C Tables 4.2.6.8 and 6.1.1.4'
_computing_data_collection     'PROCESS-AUTO (Rigaku, 1998)'
_computing_cell_refinement     'PROCESS-AUTO (Rigaku, 1998)'
_computing_data_reduction     '<i>Yadokari-XG 2009</i> (Kabuto et al., 2009)'
_computing_structure_solution     'SHELXS97 (Sheldrick, 2008)'
_computing_structure_refinement     'SHELXL97 (Sheldrick, 2008)'
_computing_molecular_graphics
;
<i>Mercury</i> (Macrae et al., 2006) and ORTEP-3 for Windows (Farrugia, 1997)
;
_computing_publication_material
;
<i>Yadokari-XG 2009</i> (Kabuto et al., 2009) and <i>publCIF</i> (Westrip, 2010)
;
loop_
    _atom_site_type_symbol
    _atom_site_label
    _atom_site_fract_x
    _atom_site_fract_y
    _atom_site_fract_z
    _atom_site_U_iso_or_equiv
    _atom_site_adp_type
    _atom_site_calc_flag
    _atom_site_refinement_flags
    _atom_site_occupancy
    _atom_site_disorder_assembly
    _atom_site_disorder_group
    Au Au1 0.283249(9) 0.406709(9) 0.296038(6) 0.02169(4) Uani d . 1 . .
    Au Au2 0.229077(9) 0.602225(9) 0.389584(6) 0.02065(4) Uani d . 1 . .
    Cl Cl1 0.38861(7) 0.31036(7) 0.38364(5) 0.0385(2) Uani d . 1 . .
    Cl Cl2 0.13663(7) 0.53399(7) 0.48118(5) 0.0371(2) Uani d . 1 . .
    P P1 0.18427(6) 0.49382(6) 0.20367(4) 0.01918(16) Uani d . 1 . .
    P P2 0.33234(6) 0.68257(6) 0.31436(4) 0.01836(16) Uani d . 1 . .
    C C1 0.0679(2) 0.5541(2) 0.23080(17) 0.0234(7) Uani d . 1 . .
    C C2 0.0205(3) 0.5115(3) 0.29040(19) 0.0340(8) Uani d . 1 . .
    H H2 0.0486 0.4490 0.3164 0.041 Uiso calc R 1 . .
    C C3 -0.0664(3) 0.5576(3) 0.3129(2) 0.0444(10) Uani d . 1 . .
    H H3 -0.0972 0.5282 0.3548 0.053 Uiso calc R 1 . .
    C C4 -0.1088(3) 0.6462(3) 0.2748(2) 0.0444(10) Uani d . 1 . .
    H H4 -0.1690 0.6783 0.2904 0.053 Uiso calc R 1 . .
    C C5 -0.0643(3) 0.6886(3) 0.2142(3) 0.0523(11) Uani d . 1 . .
    H H5 -0.0945 0.7492 0.1872 0.063 Uiso calc R 1 . .
    C C6 0.0241(3) 0.6436(3) 0.1923(2) 0.0379(9) Uani d . 1 . .
    H H6 0.0550 0.6738 0.1507 0.045 Uiso calc R 1 . .
    C C7 0.1435(2) 0.4040(2) 0.12379(17) 0.0236(7) Uani d . 1 . .
    C C8 0.0401(3) 0.3877(3) 0.0987(2) 0.0380(9) Uani d . 1 . .
    H H8 -0.0107 0.4299 0.1194 0.046 Uiso calc R 1 . .
    C C9 0.0104(3) 0.3101(3) 0.0436(2) 0.0502(10) Uani d . 1 . .
    H H9 -0.0606 0.2972 0.0279 0.060 Uiso calc R 1 . .
    C C10 0.0833(3) 0.2523(3) 0.0118(2) 0.0463(10) Uani d . 1 . .
    H H10 0.0626 0.2002 -0.0267 0.056 Uiso calc R 1 . .
    C C11 0.1864(3) 0.2685(3) 0.03467(19) 0.0402(9) Uani d . 1 . .
    H H11 0.2365 0.2285 0.0115 0.048 Uiso calc R 1 . .
    C C12 0.2168(3) 0.3431(3) 0.09162(19) 0.0328(8) Uani d . 1 . .
    H H12 0.2879 0.3527 0.1088 0.039 Uiso calc R 1 . .
    C C13 0.2511(2) 0.6058(2) 0.16336(17) 0.0197(6) Uani d . 1 . .
    C C14 0.2447(3) 0.6146(2) 0.08372(18) 0.0280(7) Uani d . 1 . .
    H H14 0.2084 0.5613 0.0523 0.034 Uiso calc R 1 . .
    C C15 0.2902(3) 0.6993(3) 0.04926(17) 0.0306(7) Uani d . 1 . .
    H H15 0.2860 0.7031 -0.0053 0.037 Uiso calc R 1 . .
    C C16 0.3408(3) 0.7769(3) 0.09325(17) 0.0311(8) Uani d . 1 . .
    H H16 0.3711 0.8358 0.0695 0.037 Uiso calc R 1 . .
    C C17 0.3483(2) 0.7703(2) 0.17310(17) 0.0269(7) Uani d . 1 . .
    H H17 0.3840 0.8250 0.2035 0.032 Uiso calc R 1 . .
    C C18 0.3046(2) 0.6855(2) 0.20917(16) 0.0202(6) Uani d . 1 . .
    C C19 0.4619(2) 0.6301(2) 0.33296(16) 0.0209(6) Uani d . 1 . .
    C C20 0.5251(3) 0.6146(3) 0.27570(18) 0.0305(7) Uani d . 1 . .
    H H20 0.5006 0.6304 0.2235 0.037 Uiso calc R 1 . .
    C C21 0.6239(3) 0.5762(3) 0.2947(2) 0.0399(9) Uani d . 1 . .
    H H21 0.6671 0.5651 0.2553 0.048 Uiso calc R 1 . .
    C C22 0.6606(3) 0.5538(3) 0.37001(19) 0.0325(8) Uani d . 1 . .
    H H22 0.7287 0.5276 0.3826 0.039 Uiso calc R 1 . .
    C C23 0.5983(3) 0.5693(3) 0.42694(19) 0.0298(7) Uani d . 1 . .
    H H23 0.6237 0.5544 0.4791 0.036 Uiso calc R 1 . .
    C C24 0.4994(2) 0.6062(2) 0.40878(18) 0.0271(7) Uani d . 1 . .
    H H24 0.4563 0.6156 0.4484 0.032 Uiso calc R 1 . .
    C C25 0.3414(2) 0.8233(2) 0.34357(16) 0.0216(6) Uani d . 1 . .
    C C26 0.2503(3) 0.8795(3) 0.34737(19) 0.0321(8) Uani d . 1 . .
    H H26 0.1862 0.8474 0.3287 0.039 Uiso calc R 1 . .
    C C27 0.2528(3) 0.9822(3) 0.3782(2) 0.0422(9) Uani d . 1 . .
    H H27 0.1904 1.0207 0.3805 0.051 Uiso calc R 1 . .
    C C28 0.3447(4) 1.0283(3) 0.4055(2) 0.0490(11) Uani d . 1 . .
    H H28 0.3458 1.0983 0.4275 0.059 Uiso calc R 1 . .
    C C29 0.4353(4) 0.9744(3) 0.4013(2) 0.0462(10) Uani d . 1 . .
    H H29 0.4990 1.0076 0.4195 0.055 Uiso calc R 1 . .
    C C30 0.4338(3) 0.8710(3) 0.37043(19) 0.0339(8) Uani d . 1 . .
    H H30 0.4965 0.8334 0.3679 0.041 Uiso calc R 1 . .
loop_
    _atom_site_aniso_label
    _atom_site_aniso_U_11
    _atom_site_aniso_U_22
    _atom_site_aniso_U_33
    _atom_site_aniso_U_12
    _atom_site_aniso_U_13
    _atom_site_aniso_U_23
    Au1 0.02405(7) 0.02000(6) 0.02113(6) -0.00025(5) 0.00320(5) 0.00152(4)
    Au2 0.02083(7) 0.02433(7) 0.01768(6) -0.00245(5) 0.00596(5) 0.00182(4)
    Cl1 0.0439(5) 0.0344(5) 0.0352(5) 0.0106(4) -0.0034(4) 0.0077(4)
    Cl2 0.0305(4) 0.0520(5) 0.0309(4) -0.0058(4) 0.0116(4) 0.0160(4)
    P1 0.0189(4) 0.0204(4) 0.0184(4) -0.0017(3) 0.0030(3) -0.0002(3)
    P2 0.0203(4) 0.0216(4) 0.0138(4) -0.0025(3) 0.0045(3) -0.0004(3)
    C1 0.0204(16) 0.0254(16) 0.0246(16) -0.0056(13) 0.0039(13) -0.0075(12)
    C2 0.0252(18) 0.046(2) 0.0313(19) -0.0061(16) 0.0074(15) 0.0009(15)
    C3 0.030(2) 0.069(3) 0.038(2) -0.0064(19) 0.0160(17) -0.0050(19)
    C4 0.028(2) 0.048(2) 0.061(3) -0.0017(18) 0.0181(19) -0.025(2)
    C5 0.041(2) 0.029(2) 0.090(3) 0.0116(18) 0.022(2) -0.004(2)
    C6 0.036(2) 0.0316(19) 0.048(2) 0.0066(16) 0.0167(18) 0.0031(16)
    C7 0.0255(17) 0.0236(16) 0.0214(16) -0.0004(13) 0.0015(13) 0.0007(12)
    C8 0.0298(19) 0.037(2) 0.046(2) 0.0058(16) -0.0034(17) -0.0149(16)
    C9 0.041(2) 0.052(2) 0.053(3) -0.003(2) -0.0140(19) -0.019(2)
    C10 0.067(3) 0.034(2) 0.035(2) 0.0033(19) -0.010(2) -0.0139(16)
    C11 0.058(3) 0.0335(19) 0.0293(19) 0.0136(18) 0.0077(18) -0.0084(15)
    C12 0.032(2) 0.0336(18) 0.0331(19) 0.0030(15) 0.0070(15) -0.0048(14)
    C13 0.0181(15) 0.0222(15) 0.0190(15) 0.0019(12) 0.0030(12) 0.0018(11)
    C14 0.0326(18) 0.0284(17) 0.0222(16) -0.0012(14) 0.0000(14) 0.0000(13)
    C15 0.042(2) 0.0367(18) 0.0139(15) -0.0024(16) 0.0064(14) 0.0026(13)
    C16 0.041(2) 0.0308(18) 0.0217(16) -0.0092(15) 0.0065(15) 0.0051(13)
    C17 0.0331(19) 0.0278(17) 0.0198(15) -0.0072(14) 0.0028(14) -0.0021(12)
    C18 0.0191(15) 0.0271(16) 0.0148(14) -0.0009(12) 0.0032(12) 0.0011(11)
    C19 0.0217(16) 0.0222(15) 0.0194(15) -0.0022(12) 0.0050(12) -0.0005(11)
    C20 0.0272(18) 0.046(2) 0.0187(16) 0.0034(15) 0.0047(14) -0.0029(14)
    C21 0.0284(19) 0.065(2) 0.0280(19) 0.0073(18) 0.0101(16) -0.0085(17)
    C22 0.0213(17) 0.0395(19) 0.036(2) 0.0058(15) 0.0017(15) -0.0024(15)
    C23 0.0304(19) 0.0355(18) 0.0228(17) 0.0012(15) 0.0004(14) 0.0043(13)
    C24 0.0256(17) 0.0354(18) 0.0212(16) 0.0027(14) 0.0072(13) 0.0015(13)
    C25 0.0299(17) 0.0228(15) 0.0131(14) -0.0030(13) 0.0068(13) 0.0013(11)
    C26 0.043(2) 0.0284(17) 0.0262(17) 0.0031(16) 0.0101(16) 0.0053(13)
    C27 0.066(3) 0.0287(19) 0.035(2) 0.0113(19) 0.0192(19) 0.0077(15)
    C28 0.097(4) 0.0248(18) 0.0281(19) -0.001(2) 0.019(2) -0.0004(15)
    C29 0.074(3) 0.033(2) 0.030(2) -0.021(2) 0.0001(19) -0.0035(15)
    C30 0.041(2) 0.0309(18) 0.0297(18) -0.0079(16) 0.0021(16) -0.0017(14)
_geom_special_details
;
All e.s.d.'s (except the e.s.d. in the dihedral angle between two l.s. planes)
are estimated using the full covariance matrix. The cell e.s.d.'s are taken
into account individually in the estimation of e.s.d.'s in distances, angles
and torsion angles; correlations between e.s.d.'s in cell parameters are only
used when they are defined by crystal symmetry. An approximate (isotropic)
treatment of cell e.s.d.'s is used for estimating e.s.d.'s involving l.s.
planes.
;
loop_
    _geom_bond_atom_site_label_1
    _geom_bond_atom_site_label_2
    _geom_bond_site_symmetry_2
    _geom_bond_distance
    _geom_bond_publ_flag
    Au1 P1 . 2.2256(8) y
    Au1 Cl1 . 2.2739(8) y
    Au1 Au2 . 3.05634(17) n
    Au2 P2 . 2.2279(7) y
    Au2 Cl2 . 2.2792(8) y
    P1 C1 . 1.808(3) ?
    P1 C7 . 1.816(3) ?
    P1 C13 . 1.827(3) ?
    P2 C19 . 1.809(3) ?
    P2 C25 . 1.821(3) ?
    P2 C18 . 1.830(3) ?
    C1 C2 . 1.378(4) ?
    C1 C6 . 1.387(5) ?
    C2 C3 . 1.372(5) ?
    C2 H2 . 0.9500 ?
    C3 C4 . 1.368(6) ?
    C3 H3 . 0.9500 ?
    C4 C5 . 1.373(6) ?
    C4 H4 . 0.9500 ?
    C5 C6 . 1.377(5) ?
    C5 H5 . 0.9500 ?
    C6 H6 . 0.9500 ?
    C7 C8 . 1.385(5) ?
    C7 C12 . 1.391(4) ?
    C8 C9 . 1.385(5) ?
    C8 H8 . 0.9500 ?
    C9 C10 . 1.362(5) ?
    C9 H9 . 0.9500 ?
    C10 C11 . 1.374(5) ?
    C10 H10 . 0.9500 ?
    C11 C12 . 1.383(5) ?
    C11 H11 . 0.9500 ?
    C12 H12 . 0.9500 ?
    C13 C14 . 1.388(4) ?
    C13 C18 . 1.407(4) ?
    C14 C15 . 1.381(4) ?
    C14 H14 . 0.9500 ?
    C15 C16 . 1.355(4) ?
    C15 H15 . 0.9500 ?
    C16 C17 . 1.389(4) ?
    C16 H16 . 0.9500 ?
    C17 C18 . 1.384(4) ?
    C17 H17 . 0.9500 ?
    C19 C20 . 1.384(4) ?
    C19 C24 . 1.388(4) ?
    C20 C21 . 1.381(5) ?
    C20 H20 . 0.9500 ?
    C21 C22 . 1.373(5) ?
    C21 H21 . 0.9500 ?
    C22 C23 . 1.371(5) ?
    C22 H22 . 0.9500 ?
    C23 C24 . 1.373(5) ?
    C23 H23 . 0.9500 ?
    C24 H24 . 0.9500 ?
    C25 C30 . 1.377(4) ?
    C25 C26 . 1.388(4) ?
    C26 C27 . 1.383(5) ?
    C26 H26 . 0.9500 ?
    C27 C28 . 1.364(6) ?
    C27 H27 . 0.9500 ?
    C28 C29 . 1.370(6) ?
    C28 H28 . 0.9500 ?
    C29 C30 . 1.392(5) ?
    C29 H29 . 0.9500 ?
    C30 H30 . 0.9500 ?
loop_
    _geom_angle_atom_site_label_1
    _geom_angle_atom_site_label_2
    _geom_angle_atom_site_label_3
    _geom_angle_site_symmetry_1
    _geom_angle_site_symmetry_3
    _geom_angle
    _geom_angle_publ_flag
    P1 Au1 Cl1 . . 175.87(3) n
    P1 Au1 Au2 . . 81.343(19) ?
    Cl1 Au1 Au2 . . 102.64(2) ?
    P2 Au2 Cl2 . . 171.48(3) n
    P2 Au2 Au1 . . 81.132(19) ?
    Cl2 Au2 Au1 . . 104.79(2) ?
    C1 P1 C7 . . 106.00(14) ?
    C1 P1 C13 . . 103.96(14) ?
    C7 P1 C13 . . 106.38(14) ?
    C1 P1 Au1 . . 116.51(10) ?
    C7 P1 Au1 . . 110.53(10) ?
    C13 P1 Au1 . . 112.70(10) ?
    C19 P2 C25 . . 105.53(14) ?
    C19 P2 C18 . . 104.91(13) ?
    C25 P2 C18 . . 105.09(13) ?
    C19 P2 Au2 . . 110.65(10) ?
    C25 P2 Au2 . . 106.77(9) ?
    C18 P2 Au2 . . 122.62(10) ?
    C2 C1 C6 . . 118.5(3) ?
    C2 C1 P1 . . 120.4(3) ?
    C6 C1 P1 . . 121.1(2) ?
    C3 C2 C1 . . 121.1(3) ?
    C3 C2 H2 . . 119.4 ?
    C1 C2 H2 . . 119.4 ?
    C4 C3 C2 . . 119.9(3) ?
    C4 C3 H3 . . 120.0 ?
    C2 C3 H3 . . 120.0 ?
    C3 C4 C5 . . 119.9(3) ?
    C3 C4 H4 . . 120.0 ?
    C5 C4 H4 . . 120.0 ?
    C4 C5 C6 . . 120.3(4) ?
    C4 C5 H5 . . 119.8 ?
    C6 C5 H5 . . 119.8 ?
    C5 C6 C1 . . 120.1(3) ?
    C5 C6 H6 . . 119.9 ?
    C1 C6 H6 . . 119.9 ?
    C8 C7 C12 . . 119.1(3) ?
    C8 C7 P1 . . 121.3(2) ?
    C12 C7 P1 . . 119.4(3) ?
    C9 C8 C7 . . 120.3(3) ?
    C9 C8 H8 . . 119.9 ?
    C7 C8 H8 . . 119.9 ?
    C10 C9 C8 . . 119.8(4) ?
    C10 C9 H9 . . 120.1 ?
    C8 C9 H9 . . 120.1 ?
    C9 C10 C11 . . 120.9(3) ?
    C9 C10 H10 . . 119.5 ?
    C11 C10 H10 . . 119.5 ?
    C10 C11 C12 . . 119.7(3) ?
    C10 C11 H11 . . 120.2 ?
    C12 C11 H11 . . 120.2 ?
    C11 C12 C7 . . 120.1(3) ?
    C11 C12 H12 . . 119.9 ?
    C7 C12 H12 . . 119.9 ?
    C14 C13 C18 . . 118.8(3) ?
    C14 C13 P1 . . 118.1(2) ?
    C18 C13 P1 . . 123.1(2) ?
    C15 C14 C13 . . 121.3(3) ?
    C15 C14 H14 . . 119.4 ?
    C13 C14 H14 . . 119.4 ?
    C16 C15 C14 . . 120.1(3) ?
    C16 C15 H15 . . 120.0 ?
    C14 C15 H15 . . 120.0 ?
    C15 C16 C17 . . 119.9(3) ?
    C15 C16 H16 . . 120.0 ?
    C17 C16 H16 . . 120.0 ?
    C18 C17 C16 . . 121.2(3) ?
    C18 C17 H17 . . 119.4 ?
    C16 C17 H17 . . 119.4 ?
    C17 C18 C13 . . 118.8(3) ?
    C17 C18 P2 . . 115.4(2) ?
    C13 C18 P2 . . 125.6(2) ?
    C20 C19 C24 . . 119.1(3) ?
    C20 C19 P2 . . 123.1(2) ?
    C24 C19 P2 . . 117.7(2) ?
    C21 C20 C19 . . 119.7(3) ?
    C21 C20 H20 . . 120.1 ?
    C19 C20 H20 . . 120.1 ?
    C22 C21 C20 . . 120.7(3) ?
    C22 C21 H21 . . 119.6 ?
    C20 C21 H21 . . 119.6 ?
    C23 C22 C21 . . 119.7(3) ?
    C23 C22 H22 . . 120.1 ?
    C21 C22 H22 . . 120.1 ?
    C22 C23 C24 . . 120.2(3) ?
    C22 C23 H23 . . 119.9 ?
    C24 C23 H23 . . 119.9 ?
    C23 C24 C19 . . 120.5(3) ?
    C23 C24 H24 . . 119.7 ?
    C19 C24 H24 . . 119.7 ?
    C30 C25 C26 . . 119.3(3) ?
    C30 C25 P2 . . 122.2(2) ?
    C26 C25 P2 . . 117.9(2) ?
    C27 C26 C25 . . 120.1(3) ?
    C27 C26 H26 . . 119.9 ?
    C25 C26 H26 . . 119.9 ?
    C28 C27 C26 . . 120.1(4) ?
    C28 C27 H27 . . 120.0 ?
    C26 C27 H27 . . 120.0 ?
    C27 C28 C29 . . 120.5(3) ?
    C27 C28 H28 . . 119.8 ?
    C29 C28 H28 . . 119.7 ?
    C28 C29 C30 . . 119.9(4) ?
    C28 C29 H29 . . 120.0 ?
    C30 C29 H29 . . 120.0 ?
    C25 C30 C29 . . 120.0(4) ?
    C25 C30 H30 . . 120.0 ?
    C29 C30 H30 . . 120.0 ?
loop_
    _geom_torsion_atom_site_label_1
    _geom_torsion_atom_site_label_2
    _geom_torsion_atom_site_label_3
    _geom_torsion_atom_site_label_4
    _geom_torsion_site_symmetry_1
    _geom_torsion_site_symmetry_2
    _geom_torsion_site_symmetry_3
    _geom_torsion_site_symmetry_4
    _geom_torsion
    _geom_torsion_publ_flag
    P1 Au1 Au2 P2 . . . . -70.42(3) n
    Cl1 Au1 Au2 P2 . . . . 108.45(3) ?
    P1 Au1 Au2 Cl2 . . . . 115.85(3) ?
    Cl1 Au1 Au2 Cl2 . . . . -65.29(3) n
    Au2 Au1 P1 C1 . . . . -42.04(11) ?
    Au2 Au1 P1 C7 . . . . -163.09(11) ?
    Au2 Au1 P1 C13 . . . . 78.02(10) ?
    Au1 Au2 P2 C19 . . . . -63.84(10) ?
    Au1 Au2 P2 C25 . . . . -178.20(11) ?
    Au1 Au2 P2 C18 . . . . 60.75(11) ?
    C7 P1 C1 C2 . . . . 96.0(3) ?
    C13 P1 C1 C2 . . . . -152.0(3) ?
    Au1 P1 C1 C2 . . . . -27.4(3) ?
    C7 P1 C1 C6 . . . . -83.8(3) ?
    C13 P1 C1 C6 . . . . 28.2(3) ?
    Au1 P1 C1 C6 . . . . 152.8(2) ?
    C6 C1 C2 C3 . . . . -1.7(5) ?
    P1 C1 C2 C3 . . . . 178.5(3) ?
    C1 C2 C3 C4 . . . . 1.4(6) ?
    C2 C3 C4 C5 . . . . 0.1(6) ?
    C3 C4 C5 C6 . . . . -1.2(6) ?
    C4 C5 C6 C1 . . . . 0.8(6) ?
    C2 C1 C6 C5 . . . . 0.6(5) ?
    P1 C1 C6 C5 . . . . -179.6(3) ?
    C1 P1 C7 C8 . . . . -3.9(3) ?
    C13 P1 C7 C8 . . . . -114.2(3) ?
    Au1 P1 C7 C8 . . . . 123.2(3) ?
    C1 P1 C7 C12 . . . . -178.1(2) ?
    C13 P1 C7 C12 . . . . 71.6(3) ?
    Au1 P1 C7 C12 . . . . -51.0(3) ?
    C12 C7 C8 C9 . . . . 1.4(5) ?
    P1 C7 C8 C9 . . . . -172.8(3) ?
    C7 C8 C9 C10 . . . . -2.4(6) ?
    C8 C9 C10 C11 . . . . 1.2(6) ?
    C9 C10 C11 C12 . . . . 1.1(6) ?
    C10 C11 C12 C7 . . . . -2.1(5) ?
    C8 C7 C12 C11 . . . . 0.9(5) ?
    P1 C7 C12 C11 . . . . 175.2(3) ?
    C1 P1 C13 C14 . . . . -101.0(3) ?
    C7 P1 C13 C14 . . . . 10.6(3) ?
    Au1 P1 C13 C14 . . . . 131.9(2) ?
    C1 P1 C13 C18 . . . . 76.2(3) ?
    C7 P1 C13 C18 . . . . -172.1(2) ?
    Au1 P1 C13 C18 . . . . -50.9(3) ?
    C18 C13 C14 C15 . . . . 0.3(5) ?
    P1 C13 C14 C15 . . . . 177.7(3) ?
    C13 C14 C15 C16 . . . . -1.1(5) ?
    C14 C15 C16 C17 . . . . 1.0(5) ?
    C15 C16 C17 C18 . . . . -0.1(5) ?
    C16 C17 C18 C13 . . . . -0.7(5) ?
    C16 C17 C18 P2 . . . . 174.4(3) ?
    C14 C13 C18 C17 . . . . 0.6(4) ?
    P1 C13 C18 C17 . . . . -176.6(2) ?
    C14 C13 C18 P2 . . . . -173.9(2) ?
    P1 C13 C18 P2 . . . . 8.9(4) ?
    C19 P2 C18 C17 . . . . -78.0(3) ?
    C25 P2 C18 C17 . . . . 33.0(3) ?
    Au2 P2 C18 C17 . . . . 154.9(2) ?
    C19 P2 C18 C13 . . . . 96.7(3) ?
    C25 P2 C18 C13 . . . . -152.3(3) ?
    Au2 P2 C18 C13 . . . . -30.5(3) ?
    C25 P2 C19 C20 . . . . -101.8(3) ?
    C18 P2 C19 C20 . . . . 9.0(3) ?
    Au2 P2 C19 C20 . . . . 143.1(2) ?
    C25 P2 C19 C24 . . . . 77.1(3) ?
    C18 P2 C19 C24 . . . . -172.2(2) ?
    Au2 P2 C19 C24 . . . . -38.1(3) ?
    C24 C19 C20 C21 . . . . -0.1(5) ?
    P2 C19 C20 C21 . . . . 178.7(3) ?
    C19 C20 C21 C22 . . . . -0.5(6) ?
    C20 C21 C22 C23 . . . . 0.2(6) ?
    C21 C22 C23 C24 . . . . 0.6(5) ?
    C22 C23 C24 C19 . . . . -1.1(5) ?
    C20 C19 C24 C23 . . . . 0.9(5) ?
    P2 C19 C24 C23 . . . . -178.0(2) ?
    C19 P2 C25 C30 . . . . 2.3(3) ?
    C18 P2 C25 C30 . . . . -108.3(3) ?
    Au2 P2 C25 C30 . . . . 120.1(2) ?
    C19 P2 C25 C26 . . . . -169.8(2) ?
    C18 P2 C25 C26 . . . . 79.7(3) ?
    Au2 P2 C25 C26 . . . . -52.0(2) ?
    C30 C25 C26 C27 . . . . -0.3(5) ?
    P2 C25 C26 C27 . . . . 172.0(2) ?
    C25 C26 C27 C28 . . . . -0.4(5) ?
    C26 C27 C28 C29 . . . . 1.2(5) ?
    C27 C28 C29 C30 . . . . -1.2(5) ?
    C26 C25 C30 C29 . . . . 0.3(5) ?
    P2 C25 C30 C29 . . . . -171.7(3) ?
    C28 C29 C30 C25 . . . . 0.5(5) ?
loop_
    _geom_hbond_atom_site_label_D
    _geom_hbond_atom_site_label_H
    _geom_hbond_atom_site_label_A
    _geom_hbond_site_symmetry_A
    _geom_hbond_distance_DH
    _geom_hbond_distance_HA
    _geom_hbond_distance_DA
    _geom_hbond_angle_DHA
    _geom_hbond_publ_flag
    C15 H15 Cg 4_575 0.95 2.82 3.569(4) 137 y
    C21 H21 Cg 2_645 0.95 2.84 3.559(4) 134 y
_iucr_refine_instructions_details
;
TITL [Au2Cl2(dppbz)]
REM  Yadorkari-X generated
CELL 0.71075 13.0733 12.4206 17.4630 90.0000 96.7948 90.0000
ZERR 4.0 0.0002 0.0002 0.0003 0.0000 0.0068 0.0000
LATT 1
SYMM -X, 1/2+Y, 1/2-Z
REM  SPGR P21/c monoclinic
SFAC Au Cl C P H
UNIT 8 8 120 8 96
SIZE 0.15 0.10 0.10
TEMP -73.0
L.S. 99
FMAP 2
PLAN -50
ACTA
CONF
WPDB -1
BOND $H
WGHT    0.011200    2.745300
FVAR       1.26685
AU1   1    0.283249    0.406709    0.296038    11.00000    0.02405    0.02000 =
         0.02113    0.00152    0.00320   -0.00025
AU2   1    0.229077    0.602225    0.389584    11.00000    0.02083    0.02433 =
         0.01768    0.00182    0.00596   -0.00245
CL1   2    0.388606    0.310365    0.383638    11.00000    0.04393    0.03444 =
         0.03518    0.00766   -0.00335    0.01058
CL2   2    0.136630    0.533987    0.481178    11.00000    0.03050    0.05196 =
         0.03088    0.01596    0.01155   -0.00584
P1    4    0.184265    0.493820    0.203668    11.00000    0.01887    0.02042 =
         0.01845   -0.00025    0.00301   -0.00166
P2    4    0.332339    0.682566    0.314362    11.00000    0.02035    0.02157 =
         0.01377   -0.00036    0.00452   -0.00253
C1    3    0.067892    0.554066    0.230798    11.00000    0.02038    0.02537 =
         0.02462   -0.00745    0.00386   -0.00556
C2    3    0.020539    0.511450    0.290402    11.00000    0.02518    0.04645 =
         0.03132    0.00086    0.00744   -0.00613
AFIX  43
H2    5    0.048615    0.449008    0.316370    11.00000   -1.20000
AFIX   0
C3    3   -0.066437    0.557642    0.312881    11.00000    0.02967    0.06877 =
         0.03778   -0.00503    0.01605   -0.00642
AFIX  43
H3    5   -0.097210    0.528158    0.354836    11.00000   -1.20000
AFIX   0
C4    3   -0.108811    0.646188    0.274834    11.00000    0.02763    0.04775 =
         0.06080   -0.02530    0.01813   -0.00171
AFIX  43
H4    5   -0.169000    0.678318    0.290367    11.00000   -1.20000
AFIX   0
C5    3   -0.064266    0.688565    0.214183    11.00000    0.04053    0.02932 =
         0.09041   -0.00360    0.02197    0.01160
AFIX  43
H5    5   -0.094511    0.749241    0.187183    11.00000   -1.20000
AFIX   0
C6    3    0.024062    0.643556    0.192275    11.00000    0.03642    0.03163 =
         0.04836    0.00309    0.01671    0.00664
AFIX  43
H6    5    0.055047    0.673849    0.150695    11.00000   -1.20000
AFIX   0
C7    3    0.143466    0.403983    0.123790    11.00000    0.02552    0.02361 =
         0.02137    0.00074    0.00145   -0.00038
C8    3    0.040085    0.387669    0.098708    11.00000    0.02980    0.03661 =
         0.04558   -0.01493   -0.00335    0.00578
AFIX  43
H8    5   -0.010653    0.429868    0.119434    11.00000   -1.20000
AFIX   0
C9    3    0.010395    0.310123    0.043560    11.00000    0.04063    0.05186 =
         0.05337   -0.01942   -0.01395   -0.00274
AFIX  43
H9    5   -0.060634    0.297240    0.027912    11.00000   -1.20000
AFIX   0
C10   3    0.083303    0.252343    0.011795    11.00000    0.06676    0.03378 =
         0.03462   -0.01391   -0.00956    0.00332
AFIX  43
H10   5    0.062578    0.200173   -0.026718    11.00000   -1.20000
AFIX   0
C11   3    0.186393    0.268451    0.034672    11.00000    0.05841    0.03351 =
         0.02929   -0.00844    0.00774    0.01357
AFIX  43
H11   5    0.236536    0.228528    0.011478    11.00000   -1.20000
AFIX   0
C12   3    0.216770    0.343068    0.091623    11.00000    0.03237    0.03356 =
         0.03306   -0.00479    0.00695    0.00301
AFIX  43
H12   5    0.287871    0.352735    0.108810    11.00000   -1.20000
AFIX   0
C13   3    0.251056    0.605776    0.163359    11.00000    0.01807    0.02216 =
         0.01897    0.00182    0.00296    0.00193
C14   3    0.244705    0.614595    0.083719    11.00000    0.03256    0.02841 =
         0.02218    0.00002   -0.00003   -0.00118
AFIX  43
H14   5    0.208365    0.561344    0.052302    11.00000   -1.20000
AFIX   0
C15   3    0.290185    0.699273    0.049264    11.00000    0.04186    0.03671 =
         0.01390    0.00260    0.00637   -0.00240
AFIX  43
H15   5    0.286009    0.703130   -0.005349    11.00000   -1.20000
AFIX   0
C16   3    0.340781    0.776902    0.093254    11.00000    0.04142    0.03084 =
         0.02166    0.00508    0.00650   -0.00917
AFIX  43
H16   5    0.371087    0.835760    0.069493    11.00000   -1.20000
AFIX   0
C17   3    0.348259    0.770287    0.173096    11.00000    0.03312    0.02778 =
         0.01985   -0.00205    0.00282   -0.00722
AFIX  43
H17   5    0.383966    0.824951    0.203520    11.00000   -1.20000
AFIX   0
C18   3    0.304643    0.685513    0.209166    11.00000    0.01907    0.02713 =
         0.01479    0.00105    0.00322   -0.00088
C19   3    0.461923    0.630050    0.332959    11.00000    0.02173    0.02217 =
         0.01940   -0.00052    0.00496   -0.00220
C20   3    0.525109    0.614634    0.275698    11.00000    0.02718    0.04605 =
         0.01873   -0.00287    0.00467    0.00338
AFIX  43
H20   5    0.500601    0.630430    0.223514    11.00000   -1.20000
AFIX   0
C21   3    0.623949    0.576187    0.294743    11.00000    0.02843    0.06489 =
         0.02802   -0.00851    0.01009    0.00733
AFIX  43
H21   5    0.667102    0.565134    0.255337    11.00000   -1.20000
AFIX   0
C22   3    0.660552    0.553754    0.370009    11.00000    0.02135    0.03950 =
         0.03613   -0.00236    0.00166    0.00575
AFIX  43
H22   5    0.728750    0.527577    0.382581    11.00000   -1.20000
AFIX   0
C23   3    0.598308    0.569274    0.426942    11.00000    0.03043    0.03547 =
         0.02280    0.00432    0.00043    0.00121
AFIX  43
H23   5    0.623666    0.554426    0.479114    11.00000   -1.20000
AFIX   0
C24   3    0.499405    0.606223    0.408784    11.00000    0.02561    0.03542 =
         0.02119    0.00148    0.00716    0.00269
AFIX  43
H24   5    0.456295    0.615552    0.448421    11.00000   -1.20000
AFIX   0
C25   3    0.341362    0.823347    0.343566    11.00000    0.02992    0.02276 =
         0.01313    0.00129    0.00682   -0.00299
C26   3    0.250336    0.879531    0.347368    11.00000    0.04328    0.02839 =
         0.02615    0.00530    0.01011    0.00313
AFIX  43
H26   5    0.186239    0.847428    0.328739    11.00000   -1.20000
AFIX   0
C27   3    0.252778    0.982192    0.378236    11.00000    0.06631    0.02872 =
         0.03484    0.00770    0.01917    0.01134
AFIX  43
H27   5    0.190393    1.020658    0.380474    11.00000   -1.20000
AFIX   0
C28   3    0.344652    1.028285    0.405473    11.00000    0.09684    0.02483 =
         0.02806   -0.00035    0.01904   -0.00140
AFIX  43
H28   5    0.345801    1.098274    0.427499    11.00000   -1.20000
AFIX   0
C29   3    0.435261    0.974403    0.401299    11.00000    0.07387    0.03273 =
         0.03039   -0.00347    0.00006   -0.02056
AFIX  43
H29   5    0.499029    1.007554    0.419454    11.00000   -1.20000
AFIX   0
C30   3    0.433766    0.871036    0.370428    11.00000    0.04064    0.03089 =
         0.02970   -0.00165    0.00210   -0.00788
AFIX  43
H30   5    0.496516    0.833365    0.367886    11.00000   -1.20000
HKLF 4 1 1 0 0 0 1 0 0 0 1
REM  [Au2Cl2(dppbz)]
REM R1 =  0.0228 for   5897 Fo > 4sig(Fo)  and  0.0286 for all   6438 data
REM    325 parameters refined using      0 restraints
END
WGHT      0.0112      2.7437
REM Highest difference peak  0.536,  deepest hole -0.796,  1-sigma level  0.097
Q1    1   0.2178  0.3992  0.3563  11.00000  0.05    0.54
Q2    1   0.2909  0.4986  0.3001  11.00000  0.05    0.52
Q3    1   0.3074  0.5830  0.3914  11.00000  0.05    0.50
Q4    1   0.2831  0.6181  0.3281  11.00000  0.05    0.50
Q5    1   0.3204  0.7645  0.3226  11.00000  0.05    0.46
Q6    1   0.2820  0.5607  0.3833  11.00000  0.05    0.44
Q7    1   0.2369  0.4369  0.3022  11.00000  0.05    0.43
Q8    1   0.0479  0.6121  0.2221  11.00000  0.05    0.40
Q9    1   0.2082  0.6997  0.3961  11.00000  0.05    0.39
Q10   1   0.1359  0.6393  0.3966  11.00000  0.05    0.38
Q11   1   0.2439  0.5252  0.3071  11.00000  0.05    0.38
Q12   1   0.3525  0.4041  0.2403  11.00000  0.05    0.37
Q13   1   0.1952  0.6000  0.3288  11.00000  0.05    0.36
Q14   1   0.4230  0.2820  0.1351  11.00000  0.05    0.36
Q15   1   0.2071  0.4743  0.2503  11.00000  0.05    0.36
Q16   1   0.2156  0.5683  0.1886  11.00000  0.05    0.35
Q17   1   0.3204  0.4452  0.2891  11.00000  0.05    0.35
Q18   1   0.2579  0.8982  0.2616  11.00000  0.05    0.35
Q19   1   0.1566  0.6011  0.4498  11.00000  0.05    0.34
Q20   1   0.3976  0.6448  0.3215  11.00000  0.05    0.34
Q21   1   0.0964  0.6396  0.4565  11.00000  0.05    0.34
Q22   1   0.1195  0.5254  0.2103  11.00000  0.05    0.34
Q23   1   0.6877  0.5974  0.3406  11.00000  0.05    0.33
Q24   1   0.2295  0.4149  0.2245  11.00000  0.05    0.33
Q25   1   0.4758  0.3045  0.3153  11.00000  0.05    0.33
Q26   1   0.3222  0.3641  0.2934  11.00000  0.05    0.33
Q27   1   0.4808  0.6511  0.3174  11.00000  0.05    0.33
Q28   1   0.2688  0.3586  0.3237  11.00000  0.05    0.33
Q29   1   0.4355  0.4958  0.2924  11.00000  0.05    0.32
Q30   1   0.0509  0.5431  0.2121  11.00000  0.05    0.32
Q31   1  -0.0243  0.6979  0.3945  11.00000  0.05    0.32
Q32   1  -0.0324  0.6633  0.1905  11.00000  0.05    0.32
Q33   1   0.2751  0.5884  0.1298  11.00000  0.05    0.31
Q34   1   0.1139  0.6024  0.5763  11.00000  0.05    0.31
Q35   1   0.2361  0.5087  0.3860  11.00000  0.05    0.31
Q36   1   0.3026  0.6172  0.1858  11.00000  0.05    0.31
Q37   1   0.4770  0.5836  0.3412  11.00000  0.05    0.31
Q38   1   0.3395  0.3780  0.1850  11.00000  0.05    0.30
Q39   1   0.4184  0.3734  0.2252  11.00000  0.05    0.30
Q40   1   0.0972  0.5829  0.2499  11.00000  0.05    0.30
Q41   1   0.0221  0.4031  0.1153  11.00000  0.05    0.30
Q42   1   0.2957  0.4071  0.3260  11.00000  0.05    0.30
Q43   1   0.1085  0.4423 -0.0043  11.00000  0.05    0.29
Q44   1   0.1024  0.4398  0.3646  11.00000  0.05    0.29
Q45   1   0.4154  0.7898  0.4086  11.00000  0.05    0.29
Q46   1   0.0777  0.4819  0.4620  11.00000  0.05    0.29
Q47   1   0.4432  0.9180  0.4750  11.00000  0.05    0.29
Q48   1   0.3079  0.6853  0.2448  11.00000  0.05    0.29
Q49   1   0.2748  0.4029  0.2660  11.00000  0.05    0.29
Q50   1   0.0353  0.3474  0.0087  11.00000  0.05    0.29
;
data_global
_journal_date_recd_electronic     2010-12-13
_journal_date_accepted     2010-12-16
_journal_name_full     'Acta Crystallographica, Section E'
_journal_year     2011
_journal_volume     67
_journal_issue      1
_journal_page_first     m121
_journal_page_last     m121
_journal_paper_category     QM
_journal_coeditor_code     IS2645
_publ_contact_author_name     'Nobuto Yoshinari'
_publ_contact_author_address
;
Department of Chemistry, Graduate School of Science, Osaka University, Toyonaka,
Osaka 560-0043, Japan
;
_publ_contact_author_email     nobuto@chem.sci.osaka-u.ac.jp
_publ_contact_author_fax     '+81-6-6850-5766'
_publ_contact_author_phone     '+81-6-6850-5766'
_publ_section_title
;\
[\m-1,2-Bis(diphenylphosphanyl)benzene-\
\k^2^<i>P</i>:<i>P</i>']bis[chloridogold(I)]
;
loop_
    _publ_author_name
    _publ_author_footnote
    _publ_author_address
    'Yoshinari, Nobuto' .
;
Department of Chemistry, Graduate School of Science, Osaka University, Toyonaka,
Osaka 560-0043, Japan
;
    'Kitani, Naoki' .
;
Department of Chemistry, Graduate School of Science, Osaka University, Toyonaka,
Osaka 560-0043, Japan
;
    'Tsukuda, Toshiaki' .
;
Department of Chemistry, Graduate School of Science, Osaka University, Toyonaka,
Osaka 560-0043, Japan
;
    'Konno, Takumi' .
;
Department of Chemistry, Graduate School of Science, Osaka University, Toyonaka,
Osaka 560-0043, Japan
;
_publ_section_synopsis     .
