# Supplementary material for: [μ-1,2-Bis(diphenyl­phosphan­yl)benzene-κ2 P:P′]bis­[chloridogold(I)]
Source: Acta Crystallogr Sect E Struct Rep Online. 2010 Dec 24;67(Pt 1):m121. doi: 10.1107/S1600536810052803 (PMC3050393; doi:10.1107/S1600536810052803)
Supplement: Supplementary file 2 [file e-67-0m121-Isup2.hkl]

# 
# h,k,l, Fc-squared, Fo-squared, sigma(Fo-squared) and status flag 
# 
data_I
_shelx_title ' [Au2Cl2(dppbz)]' 
_shelx_refln_list_code          4 
_shelx_F_calc_maximum      583.70 
_exptl_crystal_F_000      1704.00 
_reflns_d_resolution_high  0.7701 
 
loop_ 
 _symmetry_equiv_pos_as_xyz 
 'x, y, z' 
 '-x, y+1/2, -z+1/2' 
 '-x, -y, -z' 
 'x, -y-1/2, z-1/2' 
 
_cell_length_a    13.0733 
_cell_length_b    12.4206 
_cell_length_c    17.4630 
_cell_angle_alpha  90.000 
_cell_angle_beta   96.795 
_cell_angle_gamma  90.000 
 
_shelx_F_squared_multiplier     1.000 
 
loop_ 
 _refln_index_h 
 _refln_index_k 
 _refln_index_l 
 _refln_F_squared_calc 
 _refln_F_squared_meas 
 _refln_F_squared_sigma 
 _refln_observed_status 
   2   0   0   340708.88   286572.97   7283.51 o 
   3   0   0    21833.18    22532.08    352.27 o 
   4   0   0   118046.41   120299.84   2156.50 o 
   5   0   0     2342.70     2744.51     58.09 o 
   6   0   0    29015.57    29017.24    463.71 o 
   7   0   0       69.74      205.78     43.98 o 
   8   0   0     7639.93     7653.14    134.55 o 
   9   0   0        0.06       41.82     57.40 o 
  10   0   0      137.73      305.20     73.58 o 
  11   0   0     3267.73     3560.16    119.15 o 
  12   0   0     6672.25     6919.58    341.22 o 
  13   0   0     4003.77     4119.05    199.16 o 
  14   0   0    11545.66    11107.51    403.08 o 
  15   0   0     2662.88     2560.79    234.14 o 
  16   0   0    11372.78    10833.08    401.91 o 
   2   1   0      554.11      585.62     15.40 o 
   3   1   0    21285.13    21167.96    279.54 o 
   4   1   0    12900.33    12683.00    112.71 o 
   5   1   0      953.47     1014.19     29.25 o 
   6   1   0    20979.31    20379.12    191.13 o 
   7   1   0       76.03      127.60     33.64 o 
   8   1   0    59085.71    61582.90    723.10 o 
   9   1   0     8316.83     8633.64    111.29 o 
  10   1   0    47308.28    48229.16    568.36 o 
  11   1   0    12863.17    12971.94    171.04 o 
  12   1   0    10879.47    11069.31    183.37 o 
  13   1   0     3268.19     3429.48    175.08 o 
  14   1   0     3770.88     3842.66    173.40 o 
  15   1   0      462.31      699.98    110.86 o 
  16   1   0     1017.92     1868.04    472.13 o 
   0   2   0    54307.93    53036.23    731.54 o 
   1   2   0     3471.37     3544.85     30.95 o 
   2   2   0    27778.94    27189.45    284.48 o 
   3   2   0    13069.83    13010.79    105.02 o 
   4   2   0    20533.70    20468.10    159.94 o 
   5   2   0      125.51      158.83     22.57 o 
   6   2   0     5163.01     5519.52     68.99 o 
   7   2   0     5528.79     5728.76     70.99 o 
   8   2   0      892.26     1020.99     42.66 o 
   9   2   0     1864.08     2000.62     56.78 o 
  10   2   0       13.67       75.06     57.48 o 
  11   2   0        8.22      165.05     53.42 o 
  12   2   0     1897.71     2128.23    110.31 o 
  13   2   0       12.99      160.93     85.73 o 
  14   2   0     2483.65     2564.39    143.44 o 
  15   2   0      417.24      684.95    133.91 o 
  16   2   0      344.77      325.96    121.73 o 
   1   3   0      283.16      400.91     20.77 o 
   2   3   0    79272.25    78037.80    997.72 o 
   3   3   0     1102.75     1092.63     25.07 o 
   4   3   0   134255.73   134215.34   1787.06 o 
   5   3   0    20366.91    21937.13    274.84 o 
   6   3   0   108126.00   107747.38   1389.90 o 
   7   3   0    20289.30    20402.51    240.85 o 
   8   3   0    94197.92    94017.11   1223.49 o 
   9   3   0    15266.22    15514.18    182.83 o 
  10   3   0    70791.56    72023.09    939.75 o 
  11   3   0    11669.98    11727.37    183.61 o 
  12   3   0    38606.74    39131.95    677.79 o 
  13   3   0     6330.13     6304.38    198.11 o 
  14   3   0    16817.61    15941.69    346.74 o 
  15   3   0     4026.48     3909.36    242.05 o 
  16   3   0     1974.28     2092.90    144.65 o 
   0   4   0   153764.45   150432.77   2850.74 o 
   1   4   0     6148.32     6141.50     43.30 o 
   2   4   0    96250.40    94668.12   1265.07 o 
   3   4   0      378.19      411.51     15.55 o 
   4   4   0   134274.42   134900.16   1800.02 o 
   5   4   0     2422.35     2444.02     43.34 o 
   6   4   0    45582.16    45734.96    458.30 o 
   7   4   0        2.21      101.76     32.51 o 
   8   4   0     9953.69     9963.81    117.23 o 
   9   4   0     1343.02     1348.21     52.50 o 
  10   4   0       71.45       95.90     41.43 o 
  11   4   0     5284.45     5333.19    131.93 o 
  12   4   0     5052.05     5365.41    224.42 o 
  13   4   0     5874.61     5847.91    169.16 o 
  14   4   0     6580.54     6600.78    191.16 o 
  15   4   0     6298.04     6301.04    223.15 o 
  16   4   0     9544.27     9220.27    296.62 o 
   1   5   0     9592.54     9905.74    119.06 o 
   2   5   0     7030.69     7051.40     92.77 o 
   3   5   0     4441.44     4395.06     58.59 o 
   4   5   0     2366.85     2362.67     66.91 o 
   5   5   0     1349.20     1253.69     26.28 o 
   6   5   0       15.22      138.85     31.92 o 
   7   5   0      906.59      877.63     34.27 o 
   8   5   0       14.45       70.56     36.33 o 
   9   5   0      815.92      908.65     43.00 o 
  10   5   0      575.64      642.99     52.67 o 
  11   5   0       13.61      134.86     54.63 o 
  12   5   0      530.93      570.35     85.13 o 
  13   5   0       29.23       64.68     81.25 o 
  14   5   0        1.57      108.19    102.14 o 
  15   5   0      181.69      258.63    103.63 o 
  16   5   0       19.51      241.84    144.66 o 
   0   6   0    84290.90    83250.23   1504.48 o 
   1   6   0      512.44      582.44     19.22 o 
   2   6   0    99773.96    99448.88   1411.79 o 
   3   6   0     1394.48     1327.51     45.57 o 
   4   6   0    74515.39    71758.11    945.84 o 
   5   6   0    10363.16    10203.79    131.77 o 
   6   6   0    39047.20    39002.21    382.71 o 
   7   6   0     1987.10     1882.31     45.12 o 
   8   6   0     6050.92     6132.63    123.40 o 
   9   6   0     1920.34     1951.59     49.91 o 
  10   6   0      139.31      203.82     88.37 o 
  11   6   0      202.73      371.84     62.96 o 
  12   6   0     6740.36     6979.89    172.43 o 
  13   6   0     2446.73     2432.73    151.93 o 
  14   6   0    13374.29    13404.41    309.50 o 
  15   6   0     4622.47     5276.82    664.39 o 
   1   7   0      145.75      147.06     25.84 o 
   2   7   0     6422.38     6167.51     76.03 o 
   3   7   0     3361.24     3265.89     61.01 o 
   4   7   0    61846.76    61221.18    789.34 o 
   5   7   0    11206.44    11054.03    147.88 o 
   6   7   0    95245.70    95247.31   1490.95 o 
   7   7   0    16425.51    15526.71    232.11 o 
   8   7   0    58768.60    59033.64    677.24 o 
   9   7   0     5713.05     5637.40     83.39 o 
  10   7   0    30067.05    28833.86    529.91 o 
  11   7   0     4276.01     4169.14    142.23 o 
  12   7   0    19938.13    19658.38    353.69 o 
  13   7   0     4196.90     4447.53    329.55 o 
  14   7   0    11261.71    11011.92    347.51 o 
  15   7   0     1931.00     2780.95    739.28 o 
   0   8   0     3658.45     3700.24     61.32 o 
   1   8   0     1933.86     1950.52     32.60 o 
   2   8   0     4806.90     4757.74    108.31 o 
   3   8   0    18935.20    18776.19    221.45 o 
   4   8   0    16682.39    16517.75    205.33 o 
   5   8   0     4443.06     4347.43     91.06 o 
   6   8   0     1946.83     1961.57     71.04 o 
   7   8   0     1653.74     1793.71     92.07 o 
   8   8   0      535.60      613.33     93.67 o 
   9   8   0     2526.26     2124.22     77.56 o 
  10   8   0      279.36      272.59     51.04 o 
  11   8   0      175.84      262.78     63.06 o 
  12   8   0       17.27      158.42    238.78 o 
  13   8   0      237.02      322.38    152.38 o 
  14   8   0        7.61      138.15    154.26 o 
   1   9   0     4131.10     4194.03     54.85 o 
   2   9   0     5914.22     5717.96     88.95 o 
   3   9   0      241.31      319.55     81.59 o 
   4   9   0     8671.82     8710.28    140.52 o 
   5   9   0      673.62      681.25     68.91 o 
   6   9   0    23851.45    23845.04    376.06 o 
   7   9   0      143.01      245.81     64.34 o 
   8   9   0    39185.50    38974.92    843.68 o 
   9   9   0      345.88      480.92    144.16 o 
  10   9   0    17827.35    17495.52    491.31 o 
  11   9   0     6003.59     5981.36    290.13 o 
  12   9   0     5268.69     5078.93    248.40 o 
  13   9   0     6295.24     6386.54    298.02 o 
   0  10   0   115147.93   116840.00   2216.48 o 
   1  10   0     1035.05     1087.87     34.78 o 
   2  10   0    88316.84    89422.06   1352.95 o 
   3  10   0     1168.97     1391.24     70.86 o 
   4  10   0    49844.08    50229.24    773.89 o 
   5  10   0       90.57      125.45     62.20 o 
   6  10   0    11015.53    11064.13    205.96 o 
   7  10   0      371.05      547.99    127.31 o 
   8  10   0     1960.52     2019.78    134.52 o 
   9  10   0      581.39      599.24    133.78 o 
  10  10   0      953.07     1150.26    160.07 o 
  11  10   0      511.29     1076.44    679.90 o 
  12  10   0     2657.99     2436.68    213.82 o 
  13  10   0     1859.38     1987.70    331.62 o 
   1  11   0     8995.25     8617.31     96.44 o 
   2  11   0     1524.47     1656.81     78.65 o 
   3  11   0     6235.13     6435.93    132.25 o 
   4  11   0     4333.27     4584.92    154.82 o 
   5  11   0     5265.28     5263.03    151.94 o 
   6  11   0     2529.83     2593.25    209.44 o 
   7  11   0     4366.33     4215.60    172.09 o 
   8  11   0     6737.25     6819.22    281.50 o 
   9  11   0     1001.29     1087.76    152.00 o 
  10  11   0     8525.10     8477.04    307.33 o 
  11  11   0      643.06      885.18    204.78 o 
  12  11   0     4527.94     4685.63    326.93 o 
   0  12   0    11814.54    11565.14    242.28 o 
   1  12   0       71.88      136.12     23.57 o 
   2  12   0    14193.37    14324.71    249.42 o 
   3  12   0     1971.57     1898.78     87.90 o 
   4  12   0     4135.92     4245.11    143.55 o 
   5  12   0     2184.01     2320.21    173.91 o 
   6  12   0      463.69      413.60    120.81 o 
   7  12   0     2992.68     2869.72    200.42 o 
   8  12   0      239.22      377.69    123.86 o 
   9  12   0     3563.29     3490.33    201.97 o 
  10  12   0     1538.93     1821.79    254.76 o 
  11  12   0     1751.48     1937.60    186.22 o 
   1  13   0      203.05      221.13     21.06 o 
   2  13   0     2205.82     2282.26     82.65 o 
   3  13   0       35.58      156.58     94.10 o 
   4  13   0    10366.54    10677.10    262.34 o 
   5  13   0       26.24      234.78    113.72 o 
   6  13   0    20713.90    20120.99    492.41 o 
   7  13   0     1797.37     1859.70    170.05 o 
   8  13   0    24189.45    22933.30    622.52 o 
   9  13   0     4018.16     4126.04    251.70 o 
   0  14   0    22335.88    20594.71    833.67 o 
   1  14   0       84.78      -21.75     79.93 o 
   2  14   0    13199.96    13167.47    483.83 o 
   3  14   0       68.96      150.45    127.31 o 
   4  14   0     6329.83     6152.67    210.92 o 
   5  14   0       39.32      269.81    131.85 o 
   6  14   0     3465.80     3508.17    196.93 o 
   7  14   0      929.49      980.53    146.81 o 
   8  14   0     1787.12     1711.55    173.98 o 
   1  15   0     8177.06     7649.71    389.18 o 
   2  15   0      240.10      193.10    333.61 o 
   3  15   0     5826.91     5692.54    426.36 o 
   4  15   0      857.60     1101.63    293.16 o 
   5  15   0      517.64      561.32    147.75 o 
   6  15   0     1445.48     1418.36    150.83 o 
   0  16   0     9683.13    10062.58    586.56 o 
   1  16   0        9.68     -110.10    189.08 o 
   2  16   0    13834.54    13083.71    486.17 o 
 -16   1   1       65.32      891.19    433.99 o 
 -15   1   1    12966.46    12507.87    280.96 o 
 -14   1   1      261.85      603.67    106.45 o 
 -13   1   1    21574.89    21269.57    410.64 o 
 -12   1   1     1433.45     1578.86     93.31 o 
 -11   1   1    29734.50    29740.07    342.42 o 
 -10   1   1      557.66      702.56     54.95 o 
  -9   1   1     5492.27     5512.96     84.63 o 
  -8   1   1       12.68      118.98     38.26 o 
  -7   1   1      159.38      390.51     58.78 o 
  -6   1   1      895.99      914.85     37.18 o 
  -5   1   1    35736.73    36070.64    538.09 o 
  -4   1   1      232.95      291.19     27.70 o 
  -3   1   1    92553.86    91318.93   1280.22 o 
  -2   1   1    46312.46    45918.27    574.63 o 
   2   1   1    19129.06    18925.42    183.66 o 
   3   1   1   156644.50   155383.66   2129.14 o 
   4   1   1    19626.42    18960.86    146.61 o 
   5   1   1    40012.63    40115.48    378.27 o 
   6   1   1    22489.25    22231.50    238.24 o 
   7   1   1     5581.31     5363.00     91.88 o 
   8   1   1    33588.14    34757.91    359.28 o 
   9   1   1     1358.75     1364.08     63.74 o 
  10   1   1     1193.00     1242.43     59.57 o 
  11   1   1      235.08      150.67     52.68 o 
  12   1   1     1107.20     1273.34     84.13 o 
  13   1   1       34.00       31.95     84.67 o 
  14   1   1     7195.23     7190.99    257.38 o 
  15   1   1     1671.55     1630.21    132.10 o 
  16   1   1     8134.28     8022.99    281.77 o 
 -16   2   1        5.67       51.03    102.16 o 
 -15   2   1      896.35     1533.30    364.04 o 
 -14   2   1       37.74      188.95    109.18 o 
 -13   2   1    13653.79    13530.85    271.94 o 
 -12   2   1      288.58      442.01     68.08 o 
 -11   2   1    49695.75    50906.98    645.91 o 
 -10   2   1     5511.24     5536.29     86.24 o 
  -9   2   1   114001.66   112875.78   1588.11 o 
  -8   2   1    15329.38    14855.20    161.36 o 
  -7   2   1   123471.05   124541.87   1749.83 o 
  -6   2   1    20076.14    19676.16    179.41 o 
  -5   2   1    65479.25    62412.57    765.88 o 
  -4   2   1    17838.71    17522.80    142.68 o 
  -3   2   1    90889.99    86907.59    989.70 o 
  -2   2   1    75546.95    75689.39    780.93 o 
  -1   2   1    31999.53    31643.02    484.62 o 
   0   2   1     1754.78     1667.74     18.12 o 
   1   2   1      686.85      666.46      9.54 o 
   2   2   1     4851.77     4926.76     41.76 o 
   3   2   1     3074.56     3226.81     30.36 o 
   4   2   1    21665.97    21616.56    180.75 o 
   5   2   1    16578.48    16270.71    135.17 o 
   6   2   1    26869.31    26490.85    301.42 o 
   7   2   1    73496.20    76103.83    908.93 o 
   8   2   1    61168.66    61643.97    710.39 o 
   9   2   1    32320.75    32612.80    372.60 o 
  10   2   1    70796.20    71530.95    921.05 o 
  11   2   1    20741.33    21820.07    314.76 o 
  12   2   1    46540.02    46569.64    758.27 o 
  13   2   1    12815.59    12413.96    323.35 o 
  14   2   1    22211.79    20868.97    437.40 o 
  15   2   1     3301.51     3206.41    189.26 o 
  16   2   1     7097.86     6945.95    244.33 o 
 -16   3   1      233.28      350.23    108.78 o 
 -15   3   1     2636.02     2909.84    512.67 o 
 -14   3   1     1399.47     1372.17    127.11 o 
 -13   3   1     1952.66     2225.48    102.13 o 
 -12   3   1     3114.32     3260.61     98.27 o 
 -11   3   1      718.48      805.01     67.27 o 
 -10   3   1      970.67      970.28     52.31 o 
  -9   3   1       24.24      109.87     40.86 o 
  -8   3   1      146.74      198.49     46.73 o 
  -7   3   1     1156.95     1158.01     39.09 o 
  -6   3   1     1357.24     1332.10     37.89 o 
  -5   3   1      242.59      367.70     24.31 o 
  -4   3   1      649.53      727.02     20.11 o 
  -3   3   1     9905.05     9972.12    134.37 o 
  -2   3   1     4148.80     4482.72     59.59 o 
  -1   3   1    67380.20    69028.51    820.81 o 
   0   3   1     2265.27     2249.09     20.98 o 
   1   3   1     1286.68     1226.47     19.72 o 
   2   3   1    39224.58    39674.67    414.96 o 
   3   3   1    10882.15    11102.62     81.89 o 
   4   3   1     7421.76     7231.82     68.69 o 
   5   3   1    12399.05    12016.56    105.15 o 
   6   3   1     2748.09     2758.03     41.85 o 
   7   3   1    15071.10    14932.99    154.83 o 
   8   3   1        7.62       69.40     37.94 o 
   9   3   1     1753.06     1806.03     60.39 o 
  10   3   1     2921.34     2990.47     80.96 o 
  11   3   1        9.39       99.83     59.96 o 
  12   3   1     1752.90     1622.90     92.48 o 
  13   3   1       27.90      302.14    105.55 o 
  14   3   1      195.79      121.92     96.13 o 
  15   3   1       47.23       85.28    153.35 o 
  16   3   1      294.80      297.99    125.04 o 
 -16   4   1      195.08      404.24    139.94 o 
 -15   4   1     1197.52      989.43    128.43 o 
 -14   4   1       37.94      100.78    103.53 o 
 -13   4   1     5832.81     6055.21    144.36 o 
 -12   4   1      527.84      654.16     69.01 o 
 -11   4   1    11920.86    11830.14    184.60 o 
 -10   4   1      362.54      418.59     58.71 o 
  -9   4   1    33348.83    33039.46    364.44 o 
  -8   4   1      889.47     1053.10     47.86 o 
  -7   4   1    81160.07    81650.42    983.06 o 
  -6   4   1     1156.40     1199.46     35.84 o 
  -5   4   1    58037.83    56577.64    639.57 o 
  -4   4   1    26704.13    26714.95    240.84 o 
  -3   4   1    19377.73    18281.78    200.54 o 
  -2   4   1    31470.34    31384.49    440.18 o 
  -1   4   1     4902.06     4598.27     39.93 o 
   0   4   1     1870.01     1920.49     32.51 o 
   1   4   1     3813.57     3781.92     34.77 o 
   2   4   1      622.23      750.34     23.81 o 
   3   4   1     8688.65     8601.53    100.21 o 
   4   4   1      477.56      462.47     20.76 o 
   5   4   1    43222.14    44306.17    475.05 o 
   6   4   1    11621.71    11285.84    106.97 o 
   7   4   1    20124.24    20591.39    203.67 o 
   8   4   1    19736.43    20168.02    207.71 o 
   9   4   1     5189.78     5322.71     82.98 o 
  10   4   1    18169.09    18456.43    238.53 o 
  11   4   1    10099.02    10225.90    172.60 o 
  12   4   1    19387.45    19776.22    351.79 o 
  13   4   1     7238.40     7133.57    160.76 o 
  14   4   1     8993.92     8701.97    230.10 o 
  15   4   1      372.26      521.26    140.96 o 
  16   4   1     4086.68     4056.82    209.70 o 
 -16   5   1      234.53      369.34    142.93 o 
 -15   5   1    33971.55    33021.68    714.66 o 
 -14   5   1       49.09      -47.07     85.61 o 
 -13   5   1    33472.97    34312.88    829.52 o 
 -12   5   1       19.88      150.27     65.84 o 
 -11   5   1     8261.36     8619.14    150.66 o 
 -10   5   1     1402.99     1466.57     67.67 o 
  -9   5   1     1562.98     1713.12     60.84 o 
  -8   5   1      728.54      760.80     45.58 o 
  -7   5   1     2657.75     2720.52     52.63 o 
  -6   5   1       29.35       95.96     35.74 o 
  -5   5   1    44591.80    44681.01    424.89 o 
  -4   5   1    17437.96    16822.29    173.19 o 
  -3   5   1    72153.01    70426.90    894.96 o 
  -2   5   1    40943.42    39116.02    412.45 o 
  -1   5   1   105028.63   106679.31   1256.88 o 
   0   5   1    54448.83    53860.66    532.55 o 
   1   5   1   102603.02   101227.93   1180.70 o 
   2   5   1    54903.00    53148.11    494.32 o 
   3   5   1   134597.11   134120.75   1921.14 o 
   4   5   1   117753.49   115635.38   1462.62 o 
   5   5   1    77951.05    76423.63    860.57 o 
   6   5   1    45985.00    44590.55    458.60 o 
   7   5   1    34346.68    34530.11    354.70 o 
   8   5   1     7062.75     7188.94     95.10 o 
   9   5   1     8319.31     8310.23    123.63 o 
  10   5   1       99.11      208.16     53.37 o 
  11   5   1       35.72       91.39     66.57 o 
  12   5   1     1853.09     2050.62    106.40 o 
  13   5   1     3529.74     3559.53    123.57 o 
  14   5   1     8725.12     9093.08    293.99 o 
  15   5   1     1703.98     1848.41    141.44 o 
 -15   6   1      864.53     1176.27    186.33 o 
 -14   6   1      526.27      565.45    116.56 o 
 -13   6   1     2743.18     2964.67    130.63 o 
 -12   6   1     2514.83     2621.19    123.68 o 
 -11   6   1     3217.61     3507.06     95.93 o 
 -10   6   1      840.54      839.23     64.96 o 
  -9   6   1    11919.02    12150.09    155.35 o 
  -8   6   1       94.63      228.08     66.82 o 
  -7   6   1    30308.57    29673.37    286.71 o 
  -6   6   1     5971.84     5940.13     77.39 o 
  -5   6   1    54733.41    54315.32    691.94 o 
  -4   6   1      577.98      572.83     40.93 o 
  -3   6   1    33544.88    32744.18    359.59 o 
  -2   6   1       92.91      182.36     31.11 o 
  -1   6   1     3533.02     3208.27     34.54 o 
   0   6   1      142.38      235.57     30.99 o 
   1   6   1     6068.30     6068.07     79.28 o 
   2   6   1      194.79      231.93     11.75 o 
   3   6   1     3048.34     3217.58     63.07 o 
   4   6   1    10293.00     9913.70    130.18 o 
   5   6   1     1639.04     1697.65     32.32 o 
   6   6   1    19268.32    18281.15    179.48 o 
   7   6   1     4078.23     3894.04     84.75 o 
   8   6   1    22017.57    21947.32    228.50 o 
   9   6   1     8092.40     8180.33    122.22 o 
  10   6   1     5268.56     5257.87    106.36 o 
  11   6   1     4336.83     4639.82    118.03 o 
  12   6   1     7466.28     7839.10    162.17 o 
  13   6   1     3153.91     3001.31    131.54 o 
  14   6   1     7635.58     7488.58    243.05 o 
  15   6   1     1969.61     2072.86    250.44 o 
 -15   7   1     3142.22     3056.71    239.93 o 
 -14   7   1        9.45       66.04    152.07 o 
 -13   7   1     3243.34     3458.47    175.07 o 
 -12   7   1       30.90      195.72     89.04 o 
 -11   7   1     1472.55     1460.24     64.91 o 
 -10   7   1     1093.12     1212.09     56.60 o 
  -9   7   1       75.73      122.60     38.60 o 
  -8   7   1     2220.39     2198.02     37.25 o 
  -7   7   1     3074.88     3035.70     78.57 o 
  -6   7   1     5325.29     5394.76     96.60 o 
  -5   7   1     4411.86     4469.84    135.12 o 
  -4   7   1     2565.57     2586.28     61.32 o 
  -3   7   1    19246.31    19395.94    217.10 o 
  -2   7   1      416.46      429.76     32.60 o 
  -1   7   1    24386.94    24300.68    216.95 o 
   0   7   1    13153.16    12799.95    110.49 o 
   1   7   1     7779.14     7588.43     64.86 o 
   2   7   1    16358.92    15818.28    119.72 o 
   3   7   1     6942.00     6612.65     85.26 o 
   4   7   1    12774.85    12598.38    151.90 o 
   5   7   1     8910.52     8782.82    127.85 o 
   6   7   1    21255.13    20426.52    337.82 o 
   7   7   1     6146.22     6114.86     71.54 o 
   8   7   1     5976.92     5629.09     82.65 o 
   9   7   1      110.69      147.49     58.82 o 
  10   7   1     1122.87     1059.14     67.51 o 
  11   7   1      572.81      566.77     95.25 o 
  12   7   1       10.21      323.15     93.10 o 
  13   7   1     2618.32     2418.65    149.62 o 
  14   7   1      162.13      367.20    147.05 o 
  15   7   1     1052.10     1447.57    213.40 o 
 -14   8   1       36.69      335.41    139.45 o 
 -13   8   1    12661.49    12652.39    402.24 o 
 -12   8   1       22.35      148.60    120.04 o 
 -11   8   1    30441.82    28270.35    871.68 o 
 -10   8   1     1654.11     1600.84    127.19 o 
  -9   8   1    42790.83    42811.14    765.35 o 
  -8   8   1     5944.71     6060.98    152.13 o 
  -7   8   1    63882.43    64438.19    937.40 o 
  -6   8   1     9164.94     9270.08    152.64 o 
  -5   8   1    85337.55    85222.27   1288.09 o 
  -4   8   1     7684.18     7870.25    114.17 o 
  -3   8   1    56672.80    55718.78    737.07 o 
  -2   8   1     7457.64     7206.10     94.41 o 
  -1   8   1     7101.10     6899.50     65.92 o 
   0   8   1     8035.83     8139.69     73.96 o 
   1   8   1      647.39      731.11     22.82 o 
   2   8   1       71.98      131.08     23.46 o 
   3   8   1    11357.14    11625.61    141.96 o 
   4   8   1     8214.95     8168.84    115.24 o 
   5   8   1    16443.21    16347.25    214.38 o 
   6   8   1    26857.76    26282.02    336.95 o 
   7   8   1    27856.30    28176.03    422.38 o 
   8   8   1    31145.70    31111.86    526.89 o 
   9   8   1    18520.29    17780.17    290.48 o 
  10   8   1    27805.46    27015.08    499.15 o 
  11   8   1     8978.45     8539.13    354.19 o 
  12   8   1    21940.94    21797.75    537.43 o 
  13   8   1     3808.86     3900.66    215.71 o 
  14   8   1    15429.30    15237.91    492.30 o 
 -14   9   1       14.58      153.39    158.86 o 
 -13   9   1     9595.96     9583.14    336.34 o 
 -12   9   1      129.36      346.65    189.57 o 
 -11   9   1     7724.99     7964.10    417.70 o 
 -10   9   1       31.42      -24.78    162.54 o 
  -9   9   1     4330.49     4096.77    169.34 o 
  -8   9   1      403.21      477.56     79.15 o 
  -7   9   1      605.91      659.56     85.68 o 
  -6   9   1     3502.65     3441.89     92.54 o 
  -5   9   1     5379.40     5480.63    119.02 o 
  -4   9   1    17348.68    17314.83    224.66 o 
  -3   9   1    18161.47    17944.58    244.97 o 
  -2   9   1    18658.42    18331.16    212.73 o 
  -1   9   1    35920.39    35171.24    327.51 o 
   0   9   1     9896.34     9698.46     91.97 o 
   1   9   1    35488.02    35191.89    338.40 o 
   2   9   1     6822.90     6744.88    102.11 o 
   3   9   1    31995.35    31368.26    394.71 o 
   4   9   1    11310.55    11064.67    165.94 o 
   5   9   1    16817.48    16803.17    216.08 o 
   6   9   1     3411.95     3509.81    107.97 o 
   7   9   1    11571.70    11887.24    219.64 o 
   8   9   1     3057.51     3149.05    193.33 o 
   9   9   1     4187.70     4517.29    225.34 o 
  10   9   1       91.66      153.57    129.67 o 
  11   9   1      203.60      321.26    126.98 o 
  12   9   1      596.89     1885.02    866.98 o 
  13   9   1      166.23      398.07    147.83 o 
 -13  10   1      203.20      276.06    168.65 o 
 -12  10   1     2988.24     2831.76    196.73 o 
 -11  10   1     1907.98     2061.36    299.60 o 
 -10  10   1      619.50      704.12    160.87 o 
  -9  10   1     1544.87     1619.05    136.19 o 
  -8  10   1     1574.05     1891.37    200.60 o 
  -7  10   1     2268.96     2351.07    149.56 o 
  -6  10   1      808.04      950.45     93.32 o 
  -5  10   1     2115.72     2143.01     86.57 o 
  -4  10   1     3355.04     3282.11    108.32 o 
  -3  10   1       36.57       89.78     62.51 o 
  -2  10   1     1768.88     1932.18     62.27 o 
  -1  10   1     1820.50     1795.59     35.26 o 
   0  10   1     2320.57     2239.91     41.20 o 
   1  10   1     3710.67     3717.19     44.22 o 
   2  10   1     1672.73     1718.31     69.79 o 
   3  10   1      148.64      258.91     55.36 o 
   4  10   1     3677.20     3686.56    110.24 o 
   5  10   1      395.54      478.47     76.68 o 
   6  10   1     1375.64     1489.57     94.80 o 
   7  10   1     2896.94     2931.76    159.68 o 
   8  10   1      246.30      318.23    108.66 o 
   9  10   1     1477.71     1573.56    162.35 o 
  10  10   1     1067.07     1368.41    240.76 o 
  11  10   1        7.26      308.49    202.01 o 
  12  10   1     1054.13     1238.01    164.81 o 
  13  10   1      544.47      886.02    280.85 o 
 -12  11   1      760.24      877.56    389.54 o 
 -11  11   1     4944.44     4962.25    233.98 o 
 -10  11   1     1519.97     1684.20    181.55 o 
  -9  11   1     1275.20     1412.05    261.63 o 
  -8  11   1     1136.53     1089.24    126.23 o 
  -7  11   1       30.39      257.14    101.35 o 
  -6  11   1       21.15      117.55     92.19 o 
  -5  11   1     2528.31     2695.02    159.52 o 
  -4  11   1      632.77      745.74     82.59 o 
  -3  11   1    29810.92    30270.03    467.67 o 
  -2  11   1     1549.16     1608.60     69.09 o 
  -1  11   1    68952.91    69689.87   1302.68 o 
   0  11   1    11424.00    11329.76    177.78 o 
   1  11   1    48959.39    48753.13    578.05 o 
   2  11   1    24574.04    25289.07    409.93 o 
   3  11   1    23857.49    24043.93    426.53 o 
   4  11   1    22104.10    22193.19    395.40 o 
   5  11   1     8404.83     8709.98    195.94 o 
   6  11   1    17900.15    17600.93    446.40 o 
   7  11   1     2273.55     2445.04    221.69 o 
   8  11   1     6632.77     6462.73    418.97 o 
   9  11   1       34.46      103.16    116.08 o 
  10  11   1      377.31      306.05    152.37 o 
  11  11   1      164.60       82.33    136.01 o 
  12  11   1       40.17      794.77    538.30 o 
 -11  12   1    13589.30    13900.97    539.07 o 
 -10  12   1     1258.71     1236.80    225.50 o 
  -9  12   1    26270.92    26574.63    678.93 o 
  -8  12   1     2248.45     2546.23    186.73 o 
  -7  12   1    22216.21    21999.81    498.52 o 
  -6  12   1     4285.79     3894.70    171.01 o 
  -5  12   1    14573.61    14189.44    268.60 o 
  -4  12   1     1038.86     1130.16     90.50 o 
  -3  12   1    11927.12    12013.54    220.03 o 
  -2  12   1     1661.21     1773.65    114.07 o 
  -1  12   1     5316.11     4948.20     84.82 o 
   0  12   1      104.20      164.49     35.36 o 
   1  12   1     1780.80     1814.15     71.22 o 
   2  12   1     3822.04     3850.88    120.09 o 
   3  12   1       39.87        7.90     81.45 o 
   4  12   1     4707.94     4751.55    150.55 o 
   5  12   1     1491.32     1604.17    109.57 o 
   6  12   1     5243.15     5097.35    284.65 o 
   7  12   1     9921.51     9643.69    277.55 o 
   8  12   1    11436.91    10825.78    344.31 o 
   9  12   1     8815.94     9157.52    501.47 o 
  10  12   1    17816.02    18871.51    566.06 o 
  11  12   1     5241.76     5449.41    292.23 o 
 -10  13   1     1970.67     2304.31    250.31 o 
  -9  13   1      101.98       48.71    141.80 o 
  -8  13   1     3924.79     3798.92    199.66 o 
  -7  13   1       89.22       21.95    126.24 o 
  -6  13   1     1954.32     1986.28    161.41 o 
  -5  13   1     1406.96     1362.11    153.33 o 
  -4  13   1      341.81      238.34     78.24 o 
  -3  13   1     1718.86     1844.86    102.72 o 
  -2  13   1      351.45      470.78     68.55 o 
  -1  13   1       49.48      232.07     98.21 o 
   0  13   1     1817.56     1804.80     68.45 o 
   1  13   1      509.70      522.77     71.09 o 
   2  13   1     1956.80     1986.74     86.42 o 
   3  13   1     1390.79     1495.66     85.41 o 
   4  13   1        5.97      110.78     70.94 o 
   5  13   1     1063.29     1044.69    136.12 o 
   6  13   1      736.74      883.79    127.62 o 
   7  13   1     3950.57     3926.79    252.57 o 
   8  13   1     1020.01     1145.39    195.66 o 
   9  13   1     2073.62     2008.80    201.12 o 
  -8  14   1       19.17      331.75    134.38 o 
  -7  14   1     9952.04     9878.68    616.19 o 
  -6  14   1     1953.92     2025.82    172.45 o 
  -5  14   1     8817.41     8790.42    280.06 o 
  -4  14   1     5617.36     5641.21    337.66 o 
  -3  14   1     3499.05     3795.14    156.10 o 
  -2  14   1     6794.63     6767.72    175.59 o 
  -1  14   1     1775.98     1708.21    110.20 o 
   0  14   1     8137.14     7439.75    349.56 o 
   1  14   1       34.55      157.08     82.68 o 
   2  14   1     3094.98     3004.60    143.87 o 
   3  14   1     2713.82     2659.97    139.34 o 
   4  14   1        6.78       77.58     91.27 o 
   5  14   1     8812.90     8347.14    375.83 o 
   6  14   1     2617.67     2515.14    164.28 o 
   7  14   1     3952.97     4208.77    224.98 o 
   8  14   1     5906.30     5666.91    267.38 o 
  -6  15   1       13.31       70.61    131.24 o 
  -5  15   1     4554.86     5224.73    265.88 o 
  -4  15   1     1164.02     1210.51    189.65 o 
  -3  15   1     7720.79     7673.10    526.45 o 
  -2  15   1     4291.95     4319.68    255.69 o 
  -1  15   1     9932.18     9471.56    373.10 o 
   0  15   1     6338.80     6359.23    304.70 o 
   1  15   1    14407.07    13767.74    464.54 o 
   2  15   1     7814.94     7279.99    349.60 o 
   3  15   1    13897.14    13205.49    548.60 o 
   4  15   1     9267.24     9088.01    373.85 o 
   5  15   1     7611.95     7998.27    288.51 o 
   6  15   1     5179.66     5616.84    241.80 o 
  -2  16   1     1333.37     1367.99    203.87 o 
  -1  16   1     2237.20     2139.50    232.86 o 
   0  16   1     2178.54     2301.34    350.85 o 
   1  16   1     2006.22     1976.80    339.92 o 
 -16   0   2    12913.27    12858.89    427.82 o 
 -15   0   2    10709.42    10297.26    407.23 o 
 -14   0   2    18778.25    18178.14    544.57 o 
 -13   0   2    20839.02    21052.23    596.22 o 
 -12   0   2    29022.83    30001.10    938.10 o 
 -11   0   2    31605.71    32121.58    625.75 o 
 -10   0   2    29863.91    30922.64    475.38 o 
  -9   0   2    13923.10    14438.34    224.36 o 
  -8   0   2    30142.24    30140.73    444.25 o 
  -7   0   2      930.44     1120.65     62.35 o 
  -6   0   2      215.65      150.84     54.36 o 
  -5   0   2     1628.64     1724.67     69.04 o 
  -4   0   2     5658.24     5691.24     88.99 o 
  -3   0   2     7117.02     6497.51    109.44 o 
  -2   0   2    73539.74    74191.88    994.09 o 
   2   0   2      801.17      795.86     22.25 o 
   3   0   2   274977.91   263122.50   6592.96 o 
   4   0   2    31287.84    32580.01    475.11 o 
   5   0   2   211791.14   218044.86   5205.78 o 
   6   0   2      165.62      105.85     56.65 o 
   7   0   2    87761.80    89097.66   1558.87 o 
   8   0   2      635.01      706.09     55.57 o 
   9   0   2    42493.15    42495.36    661.21 o 
  10   0   2      382.15      544.61     71.31 o 
  11   0   2    13671.54    13556.84    252.06 o 
  12   0   2     1629.70     1819.40    154.60 o 
  13   0   2       32.02      162.23    204.26 o 
  14   0   2     2195.34     2504.90    221.03 o 
  15   0   2     3477.86     3826.44    286.70 o 
  16   0   2      136.33      343.30    198.64 o 
 -16   1   2     1477.85     1557.86    225.85 o 
 -15   1   2        4.84      228.87    104.15 o 
 -14   1   2       34.09       98.86    116.49 o 
 -13   1   2       46.88      155.25    125.09 o 
 -12   1   2     3768.87     3889.27    133.07 o 
 -11   1   2     5948.07     5942.82    105.33 o 
 -10   1   2    17391.38    17554.76    206.83 o 
  -9   1   2    33636.98    33595.21    372.58 o 
  -8   1   2    13833.89    13439.42    176.08 o 
  -7   1   2    49925.29    49829.84    520.17 o 
  -6   1   2    21886.97    20876.62    284.47 o 
  -5   1   2    46441.41    45791.62    818.22 o 
  -4   1   2    30651.95    29916.03    394.28 o 
  -3   1   2    91972.95    91012.13    986.55 o 
  -2   1   2     3688.65     3579.57     45.25 o 
  -1   1   2    28199.21    28485.79    261.02 o 
   1   1   2     3236.53     3306.93     24.91 o 
   2   1   2     3294.78     3232.89     37.25 o 
   3   1   2     3143.84     3349.14     36.77 o 
   4   1   2     4533.28     4654.82     47.35 o 
   5   1   2     1140.46     1161.00     32.28 o 
   6   1   2     7513.42     7910.28     94.48 o 
   7   1   2    10413.71    10261.03    141.62 o 
   8   1   2     2341.94     2479.48     52.88 o 
   9   1   2    37761.41    37903.38    428.83 o 
  10   1   2        0.24       96.39     44.65 o 
  11   1   2    30467.72    31406.45    410.83 o 
  12   1   2      904.17     1075.93    118.47 o 
  13   1   2    17284.97    16767.85    349.30 o 
  14   1   2       65.68      112.92    121.19 o 
  15   1   2     7132.73     7175.16    252.35 o 
  16   1   2      246.65      903.69    291.87 o 
 -16   2   2     2089.17     2190.15    154.68 o 
 -15   2   2     1634.88     1656.44    136.23 o 
 -14   2   2     2866.74     2853.04    157.85 o 
 -13   2   2     4657.33     4886.40    174.25 o 
 -12   2   2     1426.88     1673.57     84.99 o 
 -11   2   2    12171.33    12158.05    165.80 o 
 -10   2   2    10408.72    10339.98    132.76 o 
  -9   2   2     4257.56     4118.67     70.27 o 
  -8   2   2     3339.70     3309.66     57.54 o 
  -7   2   2       20.78       51.86     28.46 o 
  -6   2   2     5214.09     5419.01     64.28 o 
  -5   2   2     9733.10     9898.17     87.77 o 
  -4   2   2    16622.37    16113.75    200.76 o 
  -3   2   2    13331.73    13420.79    148.94 o 
  -2   2   2     2252.44     2338.24     28.19 o 
  -1   2   2    28344.11    29144.68    314.30 o 
   0   2   2    11658.55    11190.94     78.98 o 
   1   2   2     5811.51     5573.45     63.07 o 
   2   2   2     5244.95     5270.23     69.31 o 
   3   2   2    44419.23    44692.49    490.22 o 
   4   2   2     8551.93     8785.22     74.16 o 
   5   2   2    14390.46    14571.81    134.26 o 
   6   2   2      294.01      296.69     31.91 o 
   7   2   2     5663.38     5490.83     80.32 o 
   8   2   2     1869.80     1835.59     52.73 o 
   9   2   2    14904.75    15114.64    173.49 o 
  10   2   2      566.92      599.52     53.23 o 
  11   2   2     6018.50     6175.77    124.56 o 
  12   2   2      254.91      370.41     80.16 o 
  13   2   2      296.52      351.00     96.71 o 
  14   2   2      372.23      464.60    124.06 o 
  15   2   2     2552.60     2417.18    153.57 o 
  16   2   2      475.81      790.04    140.62 o 
 -16   3   2      593.91      647.76    114.39 o 
 -15   3   2        5.13      177.80    142.30 o 
 -14   3   2      544.08      618.47     95.85 o 
 -13   3   2     2002.25     2044.91    114.62 o 
 -12   3   2     5703.95     5786.70    122.61 o 
 -11   3   2    14156.04    13900.32    184.77 o 
 -10   3   2    25691.14    25418.59    285.34 o 
  -9   3   2    38527.94    37870.53    415.81 o 
  -8   3   2    45411.08    45075.12    487.17 o 
  -7   3   2    85489.14    84560.70   1025.36 o 
  -6   3   2    67847.86    66581.60    724.29 o 
  -5   3   2   102149.19    97802.50   1414.21 o 
  -4   3   2    30807.39    29478.71    459.67 o 
  -3   3   2   125893.97   124313.51   1553.33 o 
  -2   3   2    10755.44    10258.07    110.98 o 
  -1   3   2   106337.88   106299.03   1204.01 o 
   0   3   2    68506.12    69882.11    667.59 o 
   1   3   2   101590.20   102186.33   1145.71 o 
   2   3   2      174.67      173.73     17.26 o 
   3   3   2      387.14      507.37     24.78 o 
   4   3   2     2467.66     2712.70     34.38 o 
   5   3   2    23325.88    23625.11    200.69 o 
   6   3   2     3263.91     3496.49     49.49 o 
   7   3   2    45973.98    46078.97    484.21 o 
   8   3   2       16.71      198.11     58.62 o 
   9   3   2    50819.00    51606.70    611.74 o 
  10   3   2        1.83       13.01     57.58 o 
  11   3   2    66748.35    67115.26   1190.45 o 
  12   3   2       26.17      268.33     92.25 o 
  13   3   2    43919.54    43888.21    899.93 o 
  14   3   2      223.04      308.46    105.94 o 
  15   3   2    21801.92    21212.33    498.91 o 
  16   3   2      368.63      499.53    122.93 o 
 -16   4   2    12744.59    11721.85    306.01 o 
 -15   4   2     6641.94     6637.54    254.75 o 
 -14   4   2    14985.24    14871.94    319.73 o 
 -13   4   2     5867.44     6177.80    176.02 o 
 -12   4   2    15651.72    15783.11    305.11 o 
 -11   4   2     5608.20     5837.63    101.83 o 
 -10   4   2     6822.83     6730.56     99.63 o 
  -9   4   2     9644.64     9818.00    124.92 o 
  -8   4   2     6438.55     6440.03     96.52 o 
  -7   4   2     7906.97     7765.05     91.28 o 
  -6   4   2      282.30      256.01     28.11 o 
  -5   4   2     1074.77     1172.28     32.87 o 
  -4   4   2      519.45      636.82     21.80 o 
  -3   4   2    30073.49    29983.86    411.68 o 
  -2   4   2     9570.49    10287.16    115.49 o 
  -1   4   2    65521.29    63836.98    607.02 o 
   0   4   2    29520.87    30124.21    445.91 o 
   1   4   2   115185.46   113110.34   1347.15 o 
   2   4   2     3937.21     3782.44     34.18 o 
   3   4   2   114402.84   113368.52   1401.59 o 
   4   4   2     7388.28     7534.55     67.02 o 
   5   4   2   110648.16   110959.93   1420.86 o 
   6   4   2     4860.52     4715.89     75.18 o 
   7   4   2    46751.19    46766.05    492.11 o 
   8   4   2     8419.47     8285.06    104.85 o 
   9   4   2     8113.77     8357.47    124.13 o 
  10   4   2      402.88      356.99     54.65 o 
  11   4   2     2418.08     2406.20     93.76 o 
  12   4   2      110.89      143.01     68.46 o 
  13   4   2      311.42      495.94     82.80 o 
  14   4   2       16.36      212.29    117.03 o 
  15   4   2     1243.40     1075.33    127.40 o 
  16   4   2      349.31      348.36    126.55 o 
 -16   5   2     1202.76     1187.41    216.93 o 
 -15   5   2      279.67      323.99    127.63 o 
 -14   5   2      972.17     1029.18    131.57 o 
 -13   5   2      274.77      424.44     71.92 o 
 -12   5   2      316.98      367.05     63.17 o 
 -11   5   2       77.31      242.55     72.81 o 
 -10   5   2      123.68      254.89     54.55 o 
  -9   5   2       89.42      177.31     37.32 o 
  -8   5   2     3335.90     3349.18     69.74 o 
  -7   5   2      958.62     1114.71     40.63 o 
  -6   5   2     4101.11     3898.33     45.72 o 
  -5   5   2      389.38      503.46     32.47 o 
  -4   5   2      319.86      412.72     13.17 o 
  -3   5   2     2464.98     2495.81     45.33 o 
  -2   5   2      881.59      854.34     20.09 o 
  -1   5   2    10330.40    10545.36    127.93 o 
   0   5   2     2117.41     2223.36     30.93 o 
   1   5   2     1609.66     1486.10     23.20 o 
   2   5   2     5720.62     6094.90     50.22 o 
   3   5   2      524.50      658.64     20.25 o 
   4   5   2     3880.20     3795.92     46.92 o 
   5   5   2     2561.64     2559.77     37.38 o 
   6   5   2     1260.64     1151.12     32.52 o 
   7   5   2        2.37       34.33     48.07 o 
   8   5   2      934.72     1072.58     45.22 o 
   9   5   2     1797.65     1808.80     56.12 o 
  10   5   2       16.27       86.65     50.73 o 
  11   5   2      352.92      459.84     98.04 o 
  12   5   2       18.68       92.09     71.87 o 
  13   5   2      917.57     1020.64    113.79 o 
  14   5   2       78.77      244.99    153.47 o 
  15   5   2       38.98      -87.20    111.29 o 
 -15   6   2     4768.02     4811.33    292.82 o 
 -14   6   2    25385.32    24746.70    488.30 o 
 -13   6   2     7837.11     7687.02    206.03 o 
 -12   6   2    15084.07    15051.45    532.72 o 
 -11   6   2    16721.47    16719.87    249.52 o 
 -10   6   2     4286.92     4468.64     81.84 o 
  -9   6   2    19094.78    19147.97    216.55 o 
  -8   6   2       62.85       94.60     37.93 o 
  -7   6   2     8008.15     7880.01     86.73 o 
  -6   6   2     4119.55     4210.34     72.63 o 
  -5   6   2     1336.08     1500.46     48.80 o 
  -4   6   2     3899.84     3889.20     70.13 o 
  -3   6   2    29432.18    28870.97    358.51 o 
  -2   6   2     2090.83     1998.67     63.66 o 
  -1   6   2    21980.42    20752.56    194.78 o 
   0   6   2     6987.18     6585.21     69.09 o 
   1   6   2    72029.97    70173.62    734.56 o 
   2   6   2    30926.56    30762.67    258.69 o 
   3   6   2   150360.94   151033.97   2144.20 o 
   4   6   2    12387.58    12463.78    101.84 o 
   5   6   2   111685.28   112758.20   1484.09 o 
   6   6   2     2842.45     2839.34     50.58 o 
   7   6   2    53863.41    52812.17    586.55 o 
   8   6   2      883.92      969.80     54.68 o 
   9   6   2    15222.18    15158.74    218.77 o 
  10   6   2      291.41      345.40     48.67 o 
  11   6   2      647.02      955.00     75.86 o 
  12   6   2     2593.57     2702.85    104.85 o 
  13   6   2     1409.50     1365.15    131.11 o 
  14   6   2      352.82      310.68    120.36 o 
  15   6   2     2142.36     2251.82    204.42 o 
 -15   7   2      511.41      641.26    166.05 o 
 -14   7   2       30.84      313.73    147.04 o 
 -13   7   2     8004.08     7928.29    240.91 o 
 -12   7   2      985.86     1064.07    107.06 o 
 -11   7   2    10947.29    11252.97    166.33 o 
 -10   7   2     5543.42     5563.10     92.06 o 
  -9   7   2    11026.00    11298.19    131.34 o 
  -8   7   2    19748.01    19737.40    254.39 o 
  -7   7   2    37079.94    36038.49    401.81 o 
  -6   7   2    35883.86    36160.42    459.77 o 
  -5   7   2    76241.90    75532.93   1082.58 o 
  -4   7   2    39261.21    38481.97    449.50 o 
  -3   7   2    90749.97    89278.41   1280.76 o 
  -2   7   2    29569.98    28725.63    303.56 o 
  -1   7   2    37638.68    37583.53    354.83 o 
   0   7   2     9562.68     9377.31    110.78 o 
   1   7   2    16745.01    16257.84    145.19 o 
   2   7   2     4807.60     4824.48     48.46 o 
   3   7   2      158.32      205.15     30.07 o 
   4   7   2      505.73      833.66     88.97 o 
   5   7   2    10033.34     9656.84    107.72 o 
   6   7   2     1475.27     1427.81     35.39 o 
   7   7   2    28470.21    28535.72    384.05 o 
   8   7   2      955.10      987.46     46.84 o 
   9   7   2    22829.27    23100.66    431.53 o 
  10   7   2      179.77      222.29     55.02 o 
  11   7   2    38317.93    38255.90    821.25 o 
  12   7   2      199.23      320.85     95.77 o 
  13   7   2    25725.28    24545.54    532.53 o 
  14   7   2      322.45      518.15    159.79 o 
 -14   8   2      690.12      755.61    172.14 o 
 -13   8   2     1900.34     2093.57    187.64 o 
 -12   8   2     3142.08     3091.06    177.10 o 
 -11   8   2      781.61      871.35    110.34 o 
 -10   8   2     5460.95     5563.20    162.82 o 
  -9   8   2        3.41      193.53     89.69 o 
  -8   8   2     1305.95     1190.32     81.69 o 
  -7   8   2       36.84       81.87     54.23 o 
  -6   8   2     1086.10     1145.90     95.43 o 
  -5   8   2    15139.29    15204.86    188.20 o 
  -4   8   2     1513.04     1556.90     61.34 o 
  -3   8   2    12006.15    11595.21    151.94 o 
  -2   8   2     2710.68     2552.36     49.18 o 
  -1   8   2     1524.84     1485.47     30.85 o 
   0   8   2      236.95      334.05     29.99 o 
   1   8   2     1109.77     1165.70     33.08 o 
   2   8   2      162.39      182.42     18.96 o 
   3   8   2     1126.15     1171.03     52.34 o 
   4   8   2     2448.81     2489.24     65.62 o 
   5   8   2     2758.24     2746.26     80.31 o 
   6   8   2      110.84      220.95     56.65 o 
   7   8   2     5107.02     5111.53    140.96 o 
   8   8   2     3375.75     3138.21     85.99 o 
   9   8   2      872.21      947.02     48.58 o 
  10   8   2     1074.60     1046.76     92.27 o 
  11   8   2     1040.29     1028.52    152.13 o 
  12   8   2      897.79      970.51    200.01 o 
  13   8   2      123.16      440.83    195.97 o 
  14   8   2     3035.75     2509.39    239.48 o 
 -14   9   2      241.98      489.60    177.92 o 
 -13   9   2      130.90      337.37    140.53 o 
 -12   9   2     8845.30     8770.15    919.68 o 
 -11   9   2     1851.03     2144.49    205.16 o 
 -10   9   2    17545.73    18857.18   2066.42 o 
  -9   9   2     9575.01     9953.63    211.40 o 
  -8   9   2    13651.54    14056.87    264.92 o 
  -7   9   2    21189.49    21259.12    402.35 o 
  -6   9   2     3695.03     3791.20    100.14 o 
  -5   9   2    33519.56    34146.40    457.64 o 
  -4   9   2     9531.90     9403.41    134.89 o 
  -3   9   2    24609.84    24236.08    304.19 o 
  -2   9   2     2740.67     2761.86     69.84 o 
  -1   9   2    21680.21    21780.57    197.85 o 
   0   9   2     1133.74     1166.11     35.94 o 
   1   9   2     4834.72     4734.69     74.52 o 
   2   9   2     1902.21     1802.30     33.66 o 
   3   9   2     3800.14     3804.30     78.15 o 
   4   9   2     5646.70     5664.76    103.86 o 
   5   9   2      410.22      496.85     57.16 o 
   6   9   2     6441.30     6396.10    151.84 o 
   7   9   2     9617.82     9511.44    262.84 o 
   8   9   2     1870.48     1905.58    134.48 o 
   9   9   2    20038.23    19440.74    469.60 o 
  10   9   2      638.86      855.10    151.57 o 
  11   9   2    17661.78    16586.39    466.62 o 
  12   9   2      369.52      541.55    160.88 o 
  13   9   2     9475.00     9037.38    345.02 o 
 -13  10   2     7578.73     8276.20    508.62 o 
 -12  10   2    13105.03    13833.41    547.21 o 
 -11  10   2     8779.58     8922.03    339.61 o 
 -10  10   2     9816.20     9963.66    342.67 o 
  -9  10   2     5260.97     5269.19    218.93 o 
  -8  10   2     6435.90     6356.80    225.99 o 
  -7  10   2      339.50      406.98    105.45 o 
  -6  10   2     2979.69     3204.26    116.09 o 
  -5  10   2     1160.80     1234.06     79.26 o 
  -4  10   2     2112.94     2199.31    115.71 o 
  -3  10   2    12744.46    12629.81    192.65 o 
  -2  10   2    18198.11    17986.58    213.67 o 
  -1  10   2    40325.75    40062.24    396.38 o 
   0  10   2    14609.88    14605.03    173.85 o 
   1  10   2    61358.76    61897.09    688.89 o 
   2  10   2     6172.91     6106.04     65.42 o 
   3  10   2    48551.82    48882.84    651.95 o 
   4  10   2     1209.59     1537.43    100.46 o 
   5  10   2    50003.40    50380.11    939.69 o 
   6  10   2     1730.50     1945.66    122.31 o 
   7  10   2    40307.72    39015.04    905.25 o 
   8  10   2      137.14      253.18    125.81 o 
   9  10   2    13473.06    13262.13    345.32 o 
  10  10   2       63.93      230.67    181.52 o 
  11  10   2     2243.91     2566.53    185.28 o 
  12  10   2      247.93      146.20    141.59 o 
 -12  11   2       71.38      375.03    208.07 o 
 -11  11   2     3457.74     3696.26    222.71 o 
 -10  11   2      614.45      746.51    158.25 o 
  -9  11   2     4765.58     5114.03    346.64 o 
  -8  11   2     1154.41     1179.26    127.25 o 
  -7  11   2     3743.14     3865.13    177.24 o 
  -6  11   2     2766.91     2646.51    152.98 o 
  -5  11   2     5862.65     5979.76    169.70 o 
  -4  11   2     6067.71     6288.21    138.52 o 
  -3  11   2     8110.64     8055.74    151.24 o 
  -2  11   2     2064.00     2137.41     72.53 o 
  -1  11   2     6847.09     6891.05    128.77 o 
   0  11   2     6106.89     5908.94     80.62 o 
   1  11   2      772.78      779.57     36.68 o 
   2  11   2     5092.90     5244.60    134.10 o 
   3  11   2     1590.17     1601.60    102.29 o 
   4  11   2     7789.77     7649.96    174.04 o 
   5  11   2     1521.95     1589.98    114.17 o 
   6  11   2     1230.65     1249.00    122.80 o 
   7  11   2     2836.74     2975.24    155.51 o 
   8  11   2      350.98      580.54    126.00 o 
   9  11   2     5562.95     5714.57    280.82 o 
  10  11   2      224.90      377.22    155.40 o 
  11  11   2     4373.64     4763.90    267.02 o 
  12  11   2      108.36      600.22    303.88 o 
 -11  12   2     2050.11     2328.08    189.47 o 
 -10  12   2      355.63      620.11    167.05 o 
  -9  12   2     2683.89     2767.11    203.78 o 
  -8  12   2      289.99      399.61    120.62 o 
  -7  12   2     2920.87     2972.30    198.33 o 
  -6  12   2     1010.56     1149.96    136.39 o 
  -5  12   2      268.26      465.57    100.99 o 
  -4  12   2     8819.02     8680.94    223.54 o 
  -3  12   2      605.33      549.50     99.47 o 
  -2  12   2    13407.47    13291.39    249.48 o 
  -1  12   2     2280.28     2508.64     93.89 o 
   0  12   2     9932.84     9787.05    109.21 o 
   1  12   2     4454.32     4476.90    108.59 o 
   2  12   2     3666.26     3733.71    127.30 o 
   3  12   2     9834.67     9784.89    195.23 o 
   4  12   2      704.10      763.97     90.26 o 
   5  12   2     8008.73     8380.55    265.67 o 
   6  12   2     1526.61     1371.51    148.61 o 
   7  12   2     7235.09     7043.72    295.85 o 
   8  12   2     1262.62     1412.43    319.86 o 
   9  12   2     2864.27     2972.54    254.19 o 
  10  12   2     1172.32     1048.25    317.20 o 
 -10  13   2     9329.81     9548.12    358.73 o 
  -9  13   2     8193.50     8655.00    401.68 o 
  -8  13   2    11882.46    12017.23    412.44 o 
  -7  13   2    16675.71    16631.65    481.84 o 
  -6  13   2     7007.66     6962.95    254.56 o 
  -5  13   2    23830.16    23190.87    543.31 o 
  -4  13   2     5016.47     4922.87    169.66 o 
  -3  13   2    22843.18    22834.37    412.09 o 
  -2  13   2     3459.03     3550.43    157.21 o 
  -1  13   2    18422.22    18029.68    221.37 o 
   0  13   2     2008.21     2114.41     96.80 o 
   1  13   2     4851.11     4570.00    115.09 o 
   2  13   2      534.94      784.38     91.22 o 
   3  13   2      424.86      696.29     97.62 o 
   4  13   2       26.00      281.57    105.83 o 
   5  13   2      950.77     1087.97    128.04 o 
   6  13   2     1975.75     2209.08    196.83 o 
   7  13   2     8899.14     9003.55    275.74 o 
   8  13   2      807.79      967.64    246.28 o 
   9  13   2    14574.62    14489.33    458.08 o 
  -8  14   2     4108.85     4246.73    268.66 o 
  -7  14   2       21.88     -154.02    303.30 o 
  -6  14   2     2290.18     2442.80    204.72 o 
  -5  14   2       50.73      172.51    126.27 o 
  -4  14   2      214.73      303.84    122.03 o 
  -3  14   2     1003.04     1222.04    168.91 o 
  -2  14   2      497.44      625.83     88.80 o 
  -1  14   2     8732.66     9457.13    370.46 o 
   0  14   2       10.33      151.76    145.04 o 
   1  14   2    22519.71    21110.97    388.08 o 
   2  14   2      239.83      438.91     76.76 o 
   3  14   2    15305.76    14930.47    375.13 o 
   4  14   2     1149.48     1403.11    160.18 o 
   5  14   2     7974.59     7933.55    284.77 o 
   6  14   2     2331.10     2440.02    218.06 o 
   7  14   2     3527.96     3480.86    196.18 o 
   8  14   2     1331.48     1530.13    169.04 o 
  -6  15   2     2085.89     1970.36    176.95 o 
  -5  15   2     1266.57     1400.45    148.54 o 
  -4  15   2       95.19      118.15    516.83 o 
  -3  15   2     3282.88     3256.16    308.66 o 
  -2  15   2      212.92      446.14    163.91 o 
  -1  15   2     4242.81     4238.84    250.48 o 
   0  15   2     2092.79     2152.44    257.55 o 
   1  15   2     2436.31     2526.46    222.53 o 
   2  15   2     3827.22     3579.17    248.53 o 
   3  15   2       40.53       48.95    155.26 o 
   4  15   2     4822.38     4702.49    275.10 o 
   5  15   2      473.28      528.19    129.15 o 
  -1  16   2     3994.82     4147.96    325.47 o 
   0  16   2     1318.92     1383.27    200.08 o 
   1  16   2     8858.02     8254.69    370.47 o 
 -16   1   3    18332.56    17483.92    455.25 o 
 -15   1   3     3009.50     2825.65    162.90 o 
 -14   1   3    26864.38    25561.97    515.66 o 
 -13   1   3     2841.52     2881.67    120.65 o 
 -12   1   3    53730.92    53872.55    755.39 o 
 -11   1   3      801.01     1003.60     66.81 o 
 -10   1   3    56728.32    56727.33    684.17 o 
  -9   1   3     7926.56     7830.76    101.71 o 
  -8   1   3    40200.41    40264.10    541.85 o 
  -7   1   3    11680.22    11584.83    162.67 o 
  -6   1   3     9799.45     9523.02    111.18 o 
  -5   1   3      576.98      801.40     24.30 o 
  -4   1   3       70.53      167.61     23.18 o 
  -3   1   3    14149.84    14676.98    164.09 o 
  -2   1   3      555.40      636.54     15.50 o 
  -1   1   3     6145.77     6631.50     59.20 o 
   0   1   3    46863.18    47746.18    385.91 o 
   1   1   3    13429.62    13691.28    168.63 o 
   2   1   3   127580.39   125323.05   1558.78 o 
   3   1   3    44707.08    45970.39    564.02 o 
   4   1   3   146751.53   149780.02   2113.15 o 
   5   1   3    24718.68    24577.80    293.93 o 
   6   1   3    89452.71    92156.27   1127.55 o 
   7   1   3    17486.16    17185.90    202.44 o 
   8   1   3    49366.62    50096.24    570.82 o 
   9   1   3    17021.10    17383.81    197.97 o 
  10   1   3    16892.64    16984.03    216.88 o 
  11   1   3     3367.51     3503.08    122.61 o 
  12   1   3     9138.36     8774.17    207.18 o 
  13   1   3       33.60       85.12    110.65 o 
  14   1   3      417.99      676.78    122.42 o 
  15   1   3      246.82      282.46    113.62 o 
  16   1   3     1692.44     1812.10    335.35 o 
 -16   2   3     3651.20     4012.20    467.27 o 
 -15   2   3     1805.39     1814.91    135.73 o 
 -14   2   3     1094.74     1288.89    116.53 o 
 -13   2   3       26.36      229.70     75.18 o 
 -12   2   3     4585.35     4448.39    108.61 o 
 -11   2   3      486.18      538.08     54.07 o 
 -10   2   3    25717.01    25678.75    281.53 o 
  -9   2   3      113.37      220.87     39.34 o 
  -8   2   3    99373.76    98832.43   1292.93 o 
  -7   2   3      176.03      292.19     34.75 o 
  -6   2   3   143453.80   140775.97   1993.49 o 
  -5   2   3       12.26      186.16     33.28 o 
  -4   2   3   242079.72   237508.55   4051.87 o 
  -3   2   3     2120.31     2061.80     28.77 o 
  -2   2   3   281565.31   271140.28   4736.26 o 
  -1   2   3     7162.67     7571.54    107.87 o 
   0   2   3    68995.75    67597.45    629.85 o 
   1   2   3    26662.82    28425.33    328.02 o 
   2   2   3    99446.32   100417.24   1151.22 o 
   3   2   3      362.49      376.06     17.53 o 
   4   2   3    14952.91    14930.38    122.99 o 
   5   2   3     1610.14     1790.36     36.49 o 
   6   2   3     1416.16     1308.55     36.46 o 
   7   2   3       82.58      103.60     34.37 o 
   8   2   3    21595.88    21531.93    230.77 o 
   9   2   3     6183.82     6299.38    108.78 o 
  10   2   3    30667.86    30942.88    375.01 o 
  11   2   3    16904.03    17066.28    279.15 o 
  12   2   3    22911.17    23041.30    411.74 o 
  13   2   3    13802.82    14380.45    303.28 o 
  14   2   3    17856.13    16999.59    392.25 o 
  15   2   3    12132.96    12026.07    324.21 o 
  16   2   3     8465.01     8105.28    328.52 o 
 -16   3   3     1454.33     1582.80    150.85 o 
 -15   3   3       37.70       79.30    127.79 o 
 -14   3   3     1429.25     1567.99    131.67 o 
 -13   3   3      584.61      693.01     71.38 o 
 -12   3   3     2872.44     2970.19     89.52 o 
 -11   3   3       20.89       89.33     45.24 o 
 -10   3   3     1959.11     2168.60     59.96 o 
  -9   3   3      456.42      520.06     44.77 o 
  -8   3   3     2471.42     2552.29     56.36 o 
  -7   3   3     1355.16     1322.79     38.78 o 
  -6   3   3    21442.31    21604.82    241.90 o 
  -5   3   3     7336.69     7595.11     97.39 o 
  -4   3   3    13928.93    13525.98    103.37 o 
  -3   3   3     4253.05     4322.24     39.62 o 
  -2   3   3     5643.32     5522.10     53.18 o 
  -1   3   3    13524.47    13291.72    109.68 o 
   0   3   3    33138.79    34477.48    370.75 o 
   1   3   3    32691.03    33298.55    389.94 o 
   2   3   3    26584.59    26286.58    292.49 o 
   3   3   3      697.71      879.15     38.50 o 
   4   3   3     6501.44     6582.78     57.61 o 
   5   3   3     4420.82     4566.20     56.52 o 
   6   3   3    11276.46    11173.94    112.05 o 
   7   3   3     2578.42     2567.65     56.79 o 
   8   3   3     4044.13     4125.00     73.42 o 
   9   3   3       42.50      151.87     46.08 o 
  10   3   3      316.74      379.74     66.55 o 
  11   3   3      249.47      384.61     77.87 o 
  12   3   3      639.95      664.58     77.91 o 
  13   3   3       76.07       95.01    106.86 o 
  14   3   3      823.67      877.35    134.21 o 
  15   3   3      412.91      695.47    176.23 o 
  16   3   3       47.82       67.59    115.33 o 
 -16   4   3      861.71      941.81    140.00 o 
 -15   4   3      118.06      692.43    450.40 o 
 -14   4   3      516.88      618.17    105.60 o 
 -13   4   3      707.32      718.62     77.98 o 
 -12   4   3      659.35      732.72     66.10 o 
 -11   4   3      602.85      768.10     67.52 o 
 -10   4   3     3352.28     3311.66     86.16 o 
  -9   4   3      259.60      356.07     47.81 o 
  -8   4   3    24651.78    24248.55    245.27 o 
  -7   4   3     1269.21     1167.23     34.66 o 
  -6   4   3    62768.94    61020.31    772.87 o 
  -5   4   3        6.96      102.84     20.49 o 
  -4   4   3    90636.99    91699.63   1067.35 o 
  -3   4   3      304.31      442.54     20.69 o 
  -2   4   3    88852.88    90913.06   1096.53 o 
  -1   4   3     5265.08     5209.43     46.72 o 
   0   4   3   123969.73   124858.85   1566.90 o 
   1   4   3    29969.05    31182.69    316.57 o 
   2   4   3    30818.06    30978.22    267.08 o 
   3   4   3     9963.94    10760.14     87.08 o 
   4   4   3     3478.70     3524.89     78.10 o 
   5   4   3       29.07       69.76     22.43 o 
   6   4   3     9271.71     9314.38     97.26 o 
   7   4   3     1210.66     1159.62     38.52 o 
   8   4   3     2465.05     2409.10     64.43 o 
   9   4   3     1070.25     1211.19     52.57 o 
  10   4   3    12792.83    12689.64    212.23 o 
  11   4   3     1995.15     2246.72    101.35 o 
  12   4   3     8140.26     8220.64    187.99 o 
  13   4   3     6499.56     6842.19    296.84 o 
  14   4   3     8660.20     8514.60    273.08 o 
  15   4   3     4253.94     4002.23    188.49 o 
 -16   5   3    14854.08    13916.57    392.28 o 
 -15   5   3     5291.27     5081.36    201.50 o 
 -14   5   3    31156.45    31102.67    690.22 o 
 -13   5   3     7248.03     7348.62    171.93 o 
 -12   5   3    47661.68    47986.05    739.04 o 
 -11   5   3     3652.45     3606.23     99.10 o 
 -10   5   3    61533.12    62429.26    835.74 o 
  -9   5   3     1054.29     1220.78     50.11 o 
  -8   5   3    64656.91    65716.69    780.48 o 
  -7   5   3      614.29      686.80     34.19 o 
  -6   5   3    16301.19    16007.32    147.80 o 
  -5   5   3       29.91       81.67     21.84 o 
  -4   5   3       26.01      141.81     30.03 o 
  -3   5   3    15909.61    15672.83    120.39 o 
  -2   5   3    18136.95    17845.74    152.32 o 
  -1   5   3     8988.85     8741.62     72.52 o 
   0   5   3    68709.70    68491.14    692.90 o 
   1   5   3     8556.71     8683.14     69.35 o 
   2   5   3   149372.34   150481.53   2111.06 o 
   3   5   3     5199.50     5108.04     50.15 o 
   4   5   3   141583.77   140542.34   1971.36 o 
   5   5   3    21815.59    21048.56    188.18 o 
   6   5   3    99176.63    97877.67   1245.42 o 
   7   5   3     7500.73     7268.62    123.32 o 
   8   5   3    60152.36    59736.23    713.85 o 
   9   5   3    19167.36    18894.46    245.12 o 
  10   5   3    23498.63    23329.50    361.95 o 
  11   5   3    10789.78    10695.94    186.98 o 
  12   5   3     1416.54     1501.43    152.50 o 
  13   5   3     1924.75     2147.63    120.43 o 
  14   5   3        5.99      108.81    108.20 o 
  15   5   3      229.13      488.00    162.13 o 
 -15   6   3     1227.92     1353.37    363.76 o 
 -14   6   3        1.11       35.12    107.87 o 
 -13   6   3     5233.63     5195.18    160.53 o 
 -12   6   3     4747.85     4781.48    105.16 o 
 -11   6   3     1566.57     1635.40     80.18 o 
 -10   6   3     4209.82     4278.94     83.02 o 
  -9   6   3       79.62      120.25     37.87 o 
  -8   6   3    12290.92    12582.18    133.01 o 
  -7   6   3      439.11      436.92     33.92 o 
  -6   6   3    30860.08    30270.74    405.61 o 
  -5   6   3     1932.26     1916.67     26.28 o 
  -4   6   3    54297.48    53487.88    516.42 o 
  -3   6   3      315.82      393.99     18.93 o 
  -2   6   3    54023.29    53763.68    564.68 o 
  -1   6   3      430.95      442.55     20.97 o 
   0   6   3    37164.89    37693.38    555.57 o 
   1   6   3        3.88      119.55     22.10 o 
   2   6   3     6776.96     6503.09     87.82 o 
   3   6   3     2011.05     2201.67     41.76 o 
   4   6   3     1467.61     1508.88     29.60 o 
   5   6   3     1208.20     1114.16     26.19 o 
   6   6   3      357.85      350.30     38.45 o 
   7   6   3     9704.59     9467.69    148.40 o 
   8   6   3      716.76      768.23     43.71 o 
   9   6   3     5534.43     5445.99     99.26 o 
  10   6   3     4524.60     4794.19    120.36 o 
  11   6   3     2917.00     3030.67    100.24 o 
  12   6   3     6824.38     6888.08    161.75 o 
  13   6   3     2808.94     2719.62    143.48 o 
  14   6   3     4586.42     4794.89    196.15 o 
  15   6   3     2047.70     2412.99    288.72 o 
 -15   7   3     1885.90     2060.29    204.88 o 
 -14   7   3     3633.65     3570.24    225.24 o 
 -13   7   3      224.23      331.27     83.10 o 
 -12   7   3     2377.03     2312.89    121.76 o 
 -11   7   3      170.47      269.76     47.66 o 
 -10   7   3     4353.71     4465.60     99.70 o 
  -9   7   3      803.72      854.35     48.54 o 
  -8   7   3     4042.49     3910.25     80.65 o 
  -7   7   3     1731.26     1632.64     37.32 o 
  -6   7   3     6652.98     6542.43    109.91 o 
  -5   7   3     1067.27     1103.62     59.79 o 
  -4   7   3      707.08      754.41     46.75 o 
  -3   7   3     5817.96     5705.14     55.70 o 
  -2   7   3     9352.51     9297.06     78.53 o 
  -1   7   3     1379.22     1394.22     28.60 o 
   0   7   3    33370.48    33567.59    305.42 o 
   1   7   3       10.84       46.72     22.17 o 
   2   7   3    30200.91    29620.26    260.59 o 
   3   7   3      804.45      855.19     24.17 o 
   4   7   3    22211.50    22286.87    225.13 o 
   5   7   3      343.40      413.89     25.69 o 
   6   7   3    11809.82    11552.94    114.43 o 
   7   7   3     1805.67     1864.17     49.15 o 
   8   7   3     1639.59     1725.95     60.92 o 
   9   7   3     5768.44     5662.90    130.13 o 
  10   7   3      250.42      292.85     53.32 o 
  11   7   3     3748.41     3717.80    108.31 o 
  12   7   3        2.46      223.92     93.38 o 
  13   7   3     2565.13     2304.97    163.99 o 
  14   7   3        7.70       17.21    231.05 o 
 -14   8   3      479.98      549.69    204.32 o 
 -13   8   3      139.31      577.28    153.75 o 
 -12   8   3     3533.43     3723.46    185.49 o 
 -11   8   3      851.49      777.23     75.72 o 
 -10   8   3    15593.54    15520.89    399.24 o 
  -9   8   3     2441.58     2226.89     61.34 o 
  -8   8   3    36675.18    37759.34    636.26 o 
  -7   8   3     1278.12     1397.97     68.63 o 
  -6   8   3    82129.75    83150.27   1272.54 o 
  -5   8   3       14.75      165.27     44.06 o 
  -4   8   3   121020.76   121910.13   2010.77 o 
  -3   8   3     2426.26     2387.61     60.95 o 
  -2   8   3   113041.85   113427.68   1477.88 o 
  -1   8   3      898.19      986.28     28.85 o 
   0   8   3    69601.13    69130.60    764.36 o 
   1   8   3     3626.25     3673.62     43.39 o 
   2   8   3    18445.89    17954.77    169.04 o 
   3   8   3     5743.83     5778.55     58.86 o 
   4   8   3     9069.17     8791.28     83.38 o 
   5   8   3     1792.15     1857.20     30.98 o 
   6   8   3      133.54      182.21     39.46 o 
   7   8   3      648.82      671.93     34.16 o 
   8   8   3     8772.13     8678.79    207.79 o 
   9   8   3     7302.67     7327.08    216.74 o 
  10   8   3    26704.97    26347.08    715.94 o 
  11   8   3     9333.89     8940.74    198.43 o 
  12   8   3    17342.13    17164.01    505.14 o 
  13   8   3     7083.00     7177.01    291.71 o 
  14   8   3    10639.79    10293.29    374.81 o 
 -14   9   3    13704.98    13898.12   1030.85 o 
 -13   9   3     1959.96     2372.85    290.96 o 
 -12   9   3    24829.20    25443.36   1076.67 o 
 -11   9   3     3258.26     3637.23    178.24 o 
 -10   9   3    18218.46    19032.58    387.58 o 
  -9   9   3     4525.46     4528.76    133.14 o 
  -8   9   3    10386.32    10380.63    272.21 o 
  -7   9   3     1581.29     1608.06     75.93 o 
  -6   9   3     3216.13     3428.91    114.93 o 
  -5   9   3     1572.89     1626.09     71.55 o 
  -4   9   3      364.74      496.61     46.96 o 
  -3   9   3     2223.30     2269.42     66.98 o 
  -2   9   3     2753.79     2756.21     51.94 o 
  -1   9   3     2843.78     2835.12     54.36 o 
   0   9   3    12879.59    12643.41    136.49 o 
   1   9   3     3984.49     3959.69     80.89 o 
   2   9   3    21055.43    20378.41    192.14 o 
   3   9   3     5180.88     5122.04     71.85 o 
   4   9   3    28146.35    28282.79    364.79 o 
   5   9   3     9861.45     9893.99    158.50 o 
   6   9   3    28101.16    27971.16    481.82 o 
   7   9   3     3673.53     3562.71    174.53 o 
   8   9   3    24953.96    24560.87    525.77 o 
   9   9   3     2744.10     2572.17    148.17 o 
  10   9   3     9764.24     9476.71    293.14 o 
  11   9   3      474.45      416.90    157.25 o 
  12   9   3     2325.31     2571.22    225.21 o 
  13   9   3      262.25      549.35    177.03 o 
 -13  10   3     2670.29     2639.81    198.26 o 
 -12  10   3       31.25      192.83    152.72 o 
 -11  10   3     5696.88     5825.62    249.98 o 
 -10  10   3     1274.10     1708.54    167.86 o 
  -9  10   3     2985.46     3161.62    222.95 o 
  -8  10   3      437.29      682.14    126.98 o 
  -7  10   3     3245.39     3223.52    124.79 o 
  -6  10   3      602.99      765.17     75.99 o 
  -5  10   3      110.50      138.46     53.64 o 
  -4  10   3     3041.51     3150.21     82.96 o 
  -3  10   3      171.60      275.55     55.65 o 
  -2  10   3     1157.70     1169.89     29.21 o 
  -1  10   3      692.79      697.02     28.61 o 
   0  10   3       13.00      116.94     32.48 o 
   1  10   3     2822.64     2864.20     46.88 o 
   2  10   3      838.94      886.45     32.91 o 
   3  10   3     3995.70     3944.44    109.13 o 
   4  10   3       36.51      214.86     76.41 o 
   5  10   3     5060.04     5054.57    132.86 o 
   6  10   3       29.50      -11.18     80.01 o 
   7  10   3     3223.47     3230.89    180.16 o 
   8  10   3     1602.99     1875.09    227.88 o 
   9  10   3      227.36      277.46    154.83 o 
  10  10   3     2111.21     2159.98    194.70 o 
  11  10   3       15.22       29.29    186.76 o 
  12  10   3      816.32      785.81    189.64 o 
 -12  11   3    18111.40    19188.41    662.63 o 
 -11  11   3     3063.68     3432.45    225.43 o 
 -10  11   3    15410.68    15832.11    436.20 o 
  -9  11   3      763.31      947.68    153.99 o 
  -8  11   3     7365.59     7784.25    232.80 o 
  -7  11   3      214.12      276.55    114.05 o 
  -6  11   3     4776.66     4933.23    160.88 o 
  -5  11   3     1015.66     1026.07     71.83 o 
  -4  11   3       15.28      214.08     60.64 o 
  -3  11   3     8991.82     8912.30    199.03 o 
  -2  11   3     8195.12     7987.42    137.62 o 
  -1  11   3     1364.11     1433.46     47.74 o 
   0  11   3    24066.15    24220.01    277.62 o 
   1  11   3      136.73      195.92     33.38 o 
   2  11   3    25882.32    26088.71    281.17 o 
   3  11   3     2231.84     2307.19    103.06 o 
   4  11   3    33314.71    33336.63    588.03 o 
   5  11   3     7786.18     8229.91    221.55 o 
   6  11   3    33325.28    32760.66    725.84 o 
   7  11   3    14036.47    13342.44    364.30 o 
   8  11   3    19450.53    19109.85    457.96 o 
   9  11   3     6495.04     6150.28    296.45 o 
  10  11   3     5111.12     4938.07    237.10 o 
  11  11   3     1884.14     1711.92    184.16 o 
 -11  12   3       18.38      303.35    136.92 o 
 -10  12   3     6688.91     7567.68    377.21 o 
  -9  12   3      479.04      574.70    176.12 o 
  -8  12   3    17241.36    17370.92    635.53 o 
  -7  12   3     1540.20     1578.95    213.66 o 
  -6  12   3    27741.17    28744.11    707.75 o 
  -5  12   3        1.26       91.25     87.43 o 
  -4  12   3    34934.33    35423.18    671.92 o 
  -3  12   3     1024.38      989.15     85.53 o 
  -2  12   3    44533.12    43322.27    800.04 o 
  -1  12   3      420.28      465.69     34.37 o 
   0  12   3    22080.53    21700.88    341.27 o 
   1  12   3      155.40      292.60     34.29 o 
   2  12   3    10661.22    10584.36    257.38 o 
   3  12   3      714.34      857.01     72.75 o 
   4  12   3     4758.58     4849.70    141.80 o 
   5  12   3       34.58      122.81    182.86 o 
   6  12   3      617.49      800.46    231.84 o 
   7  12   3      511.55      607.89    125.58 o 
   8  12   3     4255.96     4255.90    226.22 o 
   9  12   3     2174.86     2226.36    232.92 o 
  10  12   3     6212.78     6173.77    297.90 o 
  -9  13   3     1542.44     1639.03    208.45 o 
  -8  13   3       73.11      679.14    428.29 o 
  -7  13   3     4214.85     4533.13    648.68 o 
  -6  13   3     1561.95     1693.04    200.79 o 
  -5  13   3     7019.48     6783.25    216.16 o 
  -4  13   3      263.47      447.91     85.24 o 
  -3  13   3     3242.28     3284.54    137.83 o 
  -2  13   3       25.04      142.33     96.73 o 
  -1  13   3     4358.42     4328.37     82.67 o 
   0  13   3       86.73      157.88     54.94 o 
   1  13   3     5523.08     5130.68    102.34 o 
   2  13   3      132.76      278.03     82.55 o 
   3  13   3      628.92      666.02     75.81 o 
   4  13   3      583.24      816.71    118.48 o 
   5  13   3       17.28      208.96    110.91 o 
   6  13   3      477.67      671.49    140.62 o 
   7  13   3      283.33      425.63    165.69 o 
   8  13   3       47.18       73.04    139.97 o 
   9  13   3      264.04      389.44    147.70 o 
  -8  14   3     5327.77     5671.58    299.82 o 
  -7  14   3     1191.71     1244.68    222.39 o 
  -6  14   3    14486.33    14444.09    407.69 o 
  -5  14   3       24.54      421.97    262.11 o 
  -4  14   3    15296.25    15931.51    432.49 o 
  -3  14   3      239.49      286.49     97.99 o 
  -2  14   3    11985.99    12363.27    442.44 o 
  -1  14   3     1165.27     1298.13    119.29 o 
   0  14   3    10724.33    10492.78    362.54 o 
   1  14   3     2821.63     2714.30    154.86 o 
   2  14   3     2032.17     2082.41    131.94 o 
   3  14   3     5188.95     5016.48    197.32 o 
   4  14   3       41.02      240.05    102.37 o 
   5  14   3     2689.74     2608.06    165.13 o 
   6  14   3     1908.11     2136.98    206.99 o 
   7  14   3      218.85      264.23    231.27 o 
  -6  15   3     2416.09     2401.59    226.58 o 
  -5  15   3      310.48      659.82    146.65 o 
  -4  15   3       58.26      312.92    169.81 o 
  -3  15   3      155.79      430.25    219.80 o 
  -2  15   3     1278.23     1867.23    242.82 o 
  -1  15   3      611.63      584.52    279.31 o 
   0  15   3     8063.76     5695.27   3099.93 o 
   1  15   3      882.17     1153.98    297.12 o 
   2  15   3    19878.05    18898.48    784.47 o 
   3  15   3     1692.06     1517.85    242.48 o 
   4  15   3    21402.73    20966.40    742.35 o 
   5  15   3     1599.64     1837.89    156.75 o 
 -16   0   4     3043.93     3063.45    210.95 o 
 -15   0   4    32163.75    29788.68    803.98 o 
 -14   0   4     1558.61     1626.82    191.87 o 
 -13   0   4    39809.15    39926.45    833.04 o 
 -12   0   4     2368.72     2364.42    110.15 o 
 -11   0   4    70438.16    71522.97   1290.28 o 
 -10   0   4     2002.10     2353.52    112.71 o 
  -9   0   4    89538.08    88496.41   1659.01 o 
  -8   0   4     6028.04     5919.80    121.75 o 
  -7   0   4    98009.65    97295.58   1756.46 o 
  -6   0   4     9099.60     8789.04    112.71 o 
  -5   0   4    43065.25    41521.19    527.39 o 
  -4   0   4    12268.16    12172.17    269.81 o 
  -3   0   4     7593.05     8039.74     75.26 o 
  -2   0   4        5.53       88.81     43.02 o 
  -1   0   4    84461.16    87457.10   1260.24 o 
   0   0   4    54555.52    55350.86    713.71 o 
   1   0   4     1061.65     1059.28     49.04 o 
   2   0   4   141004.70   143807.81   2721.49 o 
   3   0   4    51625.09    53532.33    929.55 o 
   4   0   4   161875.48   162128.67   3369.78 o 
   5   0   4   109434.64   112492.32   2053.76 o 
   6   0   4   141587.91   142103.17   2929.98 o 
   7   0   4    43601.31    42956.80    655.54 o 
   8   0   4    94820.39    98578.14   1883.73 o 
   9   0   4    22015.25    22876.71    365.84 o 
  10   0   4    42671.02    44292.34    737.82 o 
  11   0   4    11521.56    11543.70    461.52 o 
  12   0   4    23506.93    22474.47    655.17 o 
  13   0   4     2442.61     2342.75    226.35 o 
  14   0   4     6811.52     6884.40    304.63 o 
  15   0   4        8.39       11.50    241.27 o 
  16   0   4       22.23      126.09    172.12 o 
 -16   1   4      254.05      406.58    129.73 o 
 -15   1   4     6486.31     6625.11    354.89 o 
 -14   1   4      695.66      747.06    186.45 o 
 -13   1   4      745.18      788.45     71.01 o 
 -12   1   4     1114.91     1126.76     73.76 o 
 -11   1   4     1385.92     1486.33     55.85 o 
 -10   1   4      138.01      336.77     42.37 o 
  -9   1   4    10877.63    10943.58    154.75 o 
  -8   1   4    14517.80    14408.83    145.27 o 
  -7   1   4    17813.89    17283.51    243.64 o 
  -6   1   4    13046.41    12872.39    121.62 o 
  -5   1   4    40879.37    39913.52    490.50 o 
  -4   1   4    40445.54    40758.80    520.78 o 
  -3   1   4    47472.93    47305.75    395.14 o 
  -2   1   4    29043.84    28515.36    318.33 o 
  -1   1   4    23986.53    24141.27    381.24 o 
   0   1   4    35438.94    36350.56    414.14 o 
   1   1   4    86114.54    88362.24   1058.18 o 
   2   1   4     6734.30     6757.58     73.78 o 
   3   1   4    27353.12    27393.77    225.10 o 
   4   1   4    22407.73    22719.74    250.50 o 
   5   1   4    15275.09    15778.77    139.59 o 
   6   1   4     4066.54     4079.58     62.22 o 
   7   1   4     1009.20     1026.24     46.63 o 
   8   1   4     5770.34     6055.75     93.57 o 
   9   1   4     1740.32     1889.49     62.32 o 
  10   1   4    10077.88    10115.45    142.01 o 
  11   1   4       37.35       71.85     64.88 o 
  12   1   4     7763.34     8044.41    256.24 o 
  13   1   4      196.30      249.15    126.13 o 
  14   1   4    12008.18    12047.02    332.24 o 
  15   1   4       84.04      189.42    114.98 o 
  16   1   4     7121.43     7411.00    339.57 o 
 -16   2   4        4.71      145.55    124.38 o 
 -15   2   4     6642.39     6356.49    202.37 o 
 -14   2   4      312.60      430.16     99.52 o 
 -13   2   4     5336.86     5302.02    137.81 o 
 -12   2   4       35.83      135.55     59.19 o 
 -11   2   4    11232.18    11419.71    170.04 o 
 -10   2   4      782.61      938.98     57.92 o 
  -9   2   4     7783.43     7531.97     94.70 o 
  -8   2   4    10508.87    10533.12    113.37 o 
  -7   2   4     1057.55     1005.84     33.81 o 
  -6   2   4      864.71      907.45     29.31 o 
  -5   2   4     1424.93     1660.24     44.39 o 
  -4   2   4      706.39      756.52     19.27 o 
  -3   2   4      504.44      511.64     13.72 o 
  -2   2   4     1962.15     2021.39     24.04 o 
  -1   2   4     6859.12     6760.46     91.43 o 
   0   2   4      140.04      162.62     11.84 o 
   1   2   4     1044.75     1131.27     21.45 o 
   2   2   4    14402.73    14235.24    108.79 o 
   3   2   4     7023.06     7114.95     71.77 o 
   4   2   4    31622.34    32204.85    283.36 o 
   5   2   4     8289.36     8258.16     80.77 o 
   6   2   4    20220.09    21014.21    219.09 o 
   7   2   4    13172.43    13273.14    139.31 o 
   8   2   4    10700.01    10931.50    207.47 o 
   9   2   4     5224.63     5280.53     84.13 o 
  10   2   4     5143.57     5419.97    100.83 o 
  11   2   4      199.14      223.67     81.07 o 
  12   2   4     3229.87     3382.05    139.44 o 
  13   2   4       79.01      185.37    140.17 o 
  14   2   4       26.69      177.12    109.23 o 
  15   2   4        9.97      309.72    118.96 o 
  16   2   4      117.36      328.89    143.36 o 
 -16   3   4       22.43      475.38    350.71 o 
 -15   3   4     5816.01     5850.29    218.47 o 
 -14   3   4        8.31      119.39     98.57 o 
 -13   3   4      746.58      887.38     83.92 o 
 -12   3   4        0.42       68.10     57.29 o 
 -11   3   4      546.65      729.27     56.78 o 
 -10   3   4       61.25      139.44     52.11 o 
  -9   3   4    15200.00    14925.33    166.11 o 
  -8   3   4     8844.35     8606.20    112.23 o 
  -7   3   4    84078.16    85285.67   1043.47 o 
  -6   3   4    24778.71    23163.60    370.60 o 
  -5   3   4   156491.98   158819.27   2304.08 o 
  -4   3   4    85309.38    88106.70   1052.76 o 
  -3   3   4   184197.23   188220.86   2829.73 o 
  -2   3   4    49487.26    49312.77    567.02 o 
  -1   3   4   126407.23   126830.95   1577.96 o 
   0   3   4    95937.34    97452.27   1089.26 o 
   1   3   4    60396.57    60692.52    865.75 o 
   2   3   4   116995.46   119402.28   1497.13 o 
   3   3   4    40380.99    41066.45    375.12 o 
   4   3   4    15567.64    15284.96    132.40 o 
   5   3   4    11321.94    11677.87    113.86 o 
   6   3   4     2588.29     2722.59     49.22 o 
   7   3   4        3.66       24.72     38.51 o 
   8   3   4     1804.16     1873.25     73.56 o 
   9   3   4     3096.86     3135.50     72.99 o 
  10   3   4    10806.37    11031.96    206.23 o 
  11   3   4     2598.76     2762.38    107.08 o 
  12   3   4    21827.05    22329.70    389.82 o 
  13   3   4     2139.35     2363.63    155.52 o 
  14   3   4    30041.93    29386.41    654.74 o 
  15   3   4      540.50      428.10    131.27 o 
 -16   4   4      258.26     1150.24    435.60 o 
 -15   4   4     8609.56     8393.43    244.70 o 
 -14   4   4     3453.89     3192.26    146.56 o 
 -13   4   4    26622.75    26569.37    407.73 o 
 -12   4   4     3804.99     3799.36    110.55 o 
 -11   4   4    37722.78    38338.54    482.16 o 
 -10   4   4     5886.12     6021.22    103.72 o 
  -9   4   4    44623.07    45909.33    526.29 o 
  -8   4   4     6391.96     6492.73     78.78 o 
  -7   4   4    38205.84    37503.42    367.00 o 
  -6   4   4     4353.24     4265.61     60.35 o 
  -5   4   4    31512.20    30841.16    370.55 o 
  -4   4   4      708.74      951.67     37.62 o 
  -3   4   4     9649.20     9884.79    119.14 o 
  -2   4   4     2867.77     2856.10     37.05 o 
  -1   4   4     1650.68     1697.55     27.31 o 
   0   4   4    42265.25    43051.87    385.94 o 
   1   4   4    55023.87    56766.39    707.48 o 
   2   4   4    39065.54    38338.46    404.26 o 
   3   4   4    50836.49    51251.21    529.63 o 
   4   4   4    43411.46    43715.65    450.52 o 
   5   4   4    25287.99    25785.15    246.04 o 
   6   4   4    55367.49    55224.19    607.74 o 
   7   4   4    10771.13    10589.24    129.45 o 
   8   4   4    40327.81    40619.30    457.66 o 
   9   4   4     7109.52     6990.28    109.32 o 
  10   4   4    31146.43    31414.61    468.03 o 
  11   4   4     8232.92     7821.45    178.26 o 
  12   4   4    11082.38    11327.46    218.16 o 
  13   4   4     1193.91     1453.76    151.72 o 
  14   4   4     2729.92     2606.32    151.77 o 
  15   4   4      810.32      857.35    128.81 o 
 -16   5   4      148.20      373.98    180.84 o 
 -15   5   4      467.68      754.12    179.40 o 
 -14   5   4       21.84      222.40     98.54 o 
 -13   5   4      511.91      638.54     78.02 o 
 -12   5   4      692.39      915.63     73.15 o 
 -11   5   4       24.72      138.96     60.93 o 
 -10   5   4     1020.33     1181.86     60.47 o 
  -9   5   4      259.21      408.45     59.65 o 
  -8   5   4      843.71      878.07     40.32 o 
  -7   5   4     2339.88     2346.21     43.94 o 
  -6   5   4      620.56      692.98     27.38 o 
  -5   5   4     6251.03     6267.55    112.03 o 
  -4   5   4      808.82      887.94     22.55 o 
  -3   5   4     1613.49     1683.47     45.55 o 
  -2   5   4       22.97       74.11     26.38 o 
  -1   5   4      754.63      930.56     32.61 o 
   0   5   4     5515.40     5950.93     69.68 o 
   1   5   4     3626.21     3747.24     73.62 o 
   2   5   4     7028.29     7054.34     62.83 o 
   3   5   4      267.06      437.58     27.53 o 
   4   5   4       64.82      161.04     25.81 o 
   5   5   4     1647.80     1794.62     37.17 o 
   6   5   4       49.73       89.77     32.51 o 
   7   5   4     1759.20     1747.04     70.40 o 
   8   5   4      753.99      816.85     49.40 o 
   9   5   4     1838.64     1930.48     92.54 o 
  10   5   4     1305.77     1283.32     79.51 o 
  11   5   4      974.94      981.26    100.27 o 
  12   5   4      123.29      329.89     70.54 o 
  13   5   4       64.35       85.35     76.31 o 
  14   5   4      141.23      262.63    108.78 o 
  15   5   4      179.25      321.86    150.36 o 
 -15   6   4    10932.23    10600.88    317.02 o 
 -14   6   4      547.59      639.78     97.66 o 
 -13   6   4    22907.35    22992.75    404.17 o 
 -12   6   4     3451.78     3655.91     99.94 o 
 -11   6   4    49033.44    47836.75   1522.14 o 
 -10   6   4     9356.81     9691.38    145.47 o 
  -9   6   4    52707.90    54490.70    687.61 o 
  -8   6   4    21337.35    21184.64    288.16 o 
  -7   6   4    21046.13    21041.29    236.64 o 
  -6   6   4    19041.73    19213.31    243.34 o 
  -5   6   4     7711.69     7685.78     77.55 o 
  -4   6   4      154.13      227.87     19.04 o 
  -3   6   4      696.91      628.82     31.55 o 
  -2   6   4     1528.12     1503.13     25.64 o 
  -1   6   4     2871.81     2758.32     33.83 o 
   0   6   4     4266.69     4329.17     45.74 o 
   1   6   4    43073.84    42598.99    395.32 o 
   2   6   4    12550.34    12039.52    144.12 o 
   3   6   4    41343.18    41268.05    391.73 o 
   4   6   4    27821.24    27685.37    264.43 o 
   5   6   4    26105.29    25734.15    247.84 o 
   6   6   4    39367.51    39041.69    400.25 o 
   7   6   4    14190.27    13945.03    151.66 o 
   8   6   4    63949.54    63578.89    826.64 o 
   9   6   4     4246.36     4268.01    150.57 o 
  10   6   4    40120.30    38830.04    578.39 o 
  11   6   4      554.42      564.24     83.61 o 
  12   6   4    15275.07    15173.46    251.44 o 
  13   6   4       10.71      112.24    143.00 o 
  14   6   4     2341.34     2416.30    139.95 o 
  15   6   4      215.69      581.66    205.17 o 
 -15   7   4     5527.05     5462.19    239.43 o 
 -14   7   4      251.47      456.74    147.89 o 
 -13   7   4      681.03     1320.72    249.11 o 
 -12   7   4     3744.97     3793.07    132.14 o 
 -11   7   4        3.23       62.68     54.29 o 
 -10   7   4     1523.12     1623.23     53.15 o 
  -9   7   4     8002.35     8202.87    157.71 o 
  -8   7   4     4045.47     3994.52     65.89 o 
  -7   7   4    25768.88    25833.54    277.04 o 
  -6   7   4     8435.61     8358.84     88.97 o 
  -5   7   4    49314.73    49114.87    476.04 o 
  -4   7   4    30970.24    30620.78    316.29 o 
  -3   7   4    81511.97    83644.57    960.66 o 
  -2   7   4    50619.55    49713.73    530.44 o 
  -1   7   4   116693.83   117335.61   1530.21 o 
   0   7   4    62825.51    62281.49    660.60 o 
   1   7   4    62382.78    61350.88    642.76 o 
   2   7   4    45912.36    46224.62    459.81 o 
   3   7   4     7145.28     6999.61     74.00 o 
   4   7   4     6539.75     6588.25     84.88 o 
   5   7   4     3531.62     3501.19     54.20 o 
   6   7   4      121.81      240.24     50.60 o 
   7   7   4     5432.28     5325.04    112.77 o 
   8   7   4     3872.87     3888.46     77.00 o 
   9   7   4       25.33      145.18     40.25 o 
  10   7   4     8951.51     8869.63    151.33 o 
  11   7   4     1784.06     1865.70     74.16 o 
  12   7   4    15113.95    15156.81    340.09 o 
  13   7   4     3034.74     2923.65    139.17 o 
  14   7   4    13243.56    13202.87    467.16 o 
 -14   8   4      285.12      349.54    138.88 o 
 -13   8   4     2647.78     3141.40    209.86 o 
 -12   8   4       15.44      130.53    122.10 o 
 -11   8   4     3926.81     4067.32    137.54 o 
 -10   8   4       33.96       95.97     52.35 o 
  -9   8   4     2058.00     2370.33    105.55 o 
  -8   8   4       68.14      120.89     64.08 o 
  -7   8   4      147.22      284.26     55.15 o 
  -6   8   4     1324.85     1360.53     62.21 o 
  -5   8   4      160.22      240.51     49.29 o 
  -4   8   4     6824.61     6949.71    115.80 o 
  -3   8   4     4521.08     4552.18     49.16 o 
  -2   8   4     4922.15     4810.84     54.41 o 
  -1   8   4     8915.05     8486.75     79.65 o 
   0   8   4     3950.20     4054.38     53.44 o 
   1   8   4     1750.37     1652.18     41.24 o 
   2   8   4     3550.19     3448.41     52.67 o 
   3   8   4       64.77      153.36     44.48 o 
   4   8   4    10155.94    10090.00    105.17 o 
   5   8   4      840.22      992.33     58.32 o 
   6   8   4     5486.70     5494.17    101.21 o 
   7   8   4     2524.14     2555.83     58.25 o 
   8   8   4     1913.75     1897.10     55.14 o 
   9   8   4     3922.75     4003.54    131.02 o 
  10   8   4     2585.67     2650.00     92.39 o 
  11   8   4     1310.15     1101.18    106.23 o 
  12   8   4      120.94      415.10    188.36 o 
  13   8   4      225.92      398.59    174.76 o 
 -14   9   4      883.52     1092.90    160.13 o 
 -13   9   4      625.96      749.62    160.04 o 
 -12   9   4     1020.71     1202.69    168.75 o 
 -11   9   4     2827.70     3352.16    185.63 o 
 -10   9   4      195.64      275.44     96.27 o 
  -9   9   4    12166.81    12373.55    260.87 o 
  -8   9   4       71.09      301.96     65.63 o 
  -7   9   4    13848.25    14167.34    473.61 o 
  -6   9   4     3583.04     3641.36    107.51 o 
  -5   9   4    19842.02    19809.17    245.94 o 
  -4   9   4    10603.66    10573.54    156.87 o 
  -3   9   4    27920.22    27238.22    582.40 o 
  -2   9   4    23170.43    23274.49    232.55 o 
  -1   9   4    15157.32    14936.52    141.01 o 
   0   9   4    19516.33    19490.37    186.86 o 
   1   9   4     8812.66     8537.16     92.27 o 
   2   9   4    10635.84    10565.78    106.75 o 
   3   9   4     6252.88     6119.22     96.82 o 
   4   9   4    22711.32    22431.08    216.53 o 
   5   9   4      151.97      462.07    105.38 o 
   6   9   4     5556.50     5592.40     73.64 o 
   7   9   4     3564.27     3459.68     65.12 o 
   8   9   4       77.05      108.06     33.75 o 
   9   9   4     2767.51     2952.40     98.55 o 
  10   9   4     5340.83     5281.06    246.81 o 
  11   9   4     2833.00     2895.66    215.60 o 
  12   9   4     5572.52     5335.74    279.98 o 
  13   9   4     1488.37     1530.57    214.15 o 
 -13  10   4    22750.05    23859.10    834.88 o 
 -12  10   4     1701.08     1934.10    197.00 o 
 -11  10   4    29850.51    31063.01   1236.79 o 
 -10  10   4     1341.19     1580.25    401.93 o 
  -9  10   4    20788.89    21847.45    614.86 o 
  -8  10   4     1859.65     2078.64    128.29 o 
  -7  10   4    21455.06    21769.03    685.86 o 
  -6  10   4     3039.47     3122.87    100.42 o 
  -5  10   4     7229.45     7462.94    216.10 o 
  -4  10   4    12393.47    12717.70    304.20 o 
  -3  10   4     2275.11     2328.54     83.59 o 
  -2  10   4       20.39       82.10     30.62 o 
  -1  10   4      911.54      875.23     37.76 o 
   0  10   4    10911.91    10756.53    121.59 o 
   1  10   4     9997.04    10110.30    234.65 o 
   2  10   4    20102.64    19584.16    205.49 o 
   3  10   4    13952.64    13465.04    166.78 o 
   4  10   4    40887.34    39932.80    673.96 o 
   5  10   4    17837.11    17386.76    350.72 o 
   6  10   4    48574.74    47641.05   1047.76 o 
   7  10   4    12064.28    11888.36    302.76 o 
   8  10   4    41288.52    39897.73    933.06 o 
   9  10   4     6815.19     6791.94    307.59 o 
  10  10   4    14509.07    14679.98    482.85 o 
  11  10   4     4547.09     4393.48    294.72 o 
  12  10   4     6663.03     6792.98    358.51 o 
 -12  11   4     1112.24     1130.44    156.27 o 
 -11  11   4      146.35      763.49    624.15 o 
 -10  11   4     3554.41     3514.26    177.81 o 
  -9  11   4        4.25       84.14    105.18 o 
  -8  11   4     6800.15     7015.94    237.63 o 
  -7  11   4     1260.35     1518.36    169.64 o 
  -6  11   4     5516.53     5861.09    148.05 o 
  -5  11   4    10595.31    10882.75    231.28 o 
  -4  11   4     6493.44     6731.28    157.15 o 
  -3  11   4    10922.96    10916.31    205.27 o 
  -2  11   4     2590.57     2592.33     42.40 o 
  -1  11   4     7965.35     7835.85     97.45 o 
   0  11   4     1486.74     1564.02     56.22 o 
   1  11   4     9461.33     9336.27    120.79 o 
   2  11   4      510.55      538.76     30.84 o 
   3  11   4    11181.20    10714.42    152.97 o 
   4  11   4      171.64      276.67     70.86 o 
   5  11   4     6789.00     6605.51    172.42 o 
   6  11   4      298.64      370.64    141.74 o 
   7  11   4     1212.66     1321.53    134.74 o 
   8  11   4     1642.88     1676.28    173.23 o 
   9  11   4      435.14      397.56    137.30 o 
  10  11   4     1999.64     2330.68    211.83 o 
  11  11   4      853.84      953.45    170.11 o 
 -11  12   4     5262.66     5479.43    256.68 o 
 -10  12   4      212.48      501.93    172.82 o 
  -9  12   4     2313.37     2432.03    163.41 o 
  -8  12   4     1312.57     1492.88    147.59 o 
  -7  12   4      315.46      432.06    109.58 o 
  -6  12   4     5562.12     5630.29    192.75 o 
  -5  12   4       14.70       52.15    117.37 o 
  -4  12   4     8794.82     8841.47    197.33 o 
  -3  12   4      289.83      284.84     68.93 o 
  -2  12   4     3416.10     3285.28    116.80 o 
  -1  12   4     2780.69     2638.77     47.56 o 
   0  12   4      871.23      876.49     43.23 o 
   1  12   4     7433.78     7602.48    120.22 o 
   2  12   4      713.13      820.54     47.82 o 
   3  12   4     6098.31     5950.58    174.82 o 
   4  12   4     4024.43     4053.98    156.22 o 
   5  12   4     2374.44     2190.29    136.29 o 
   6  12   4     5507.31     5385.41    202.28 o 
   7  12   4     1376.18     1452.59    205.16 o 
   8  12   4     5735.52     5793.17    254.02 o 
   9  12   4      354.51      576.94    186.07 o 
  10  12   4     2803.81     2588.88    257.54 o 
  -9  13   4     4407.84     4729.04    237.82 o 
  -8  13   4     2181.64     2717.07    275.00 o 
  -7  13   4    14529.02    14954.79    404.74 o 
  -6  13   4     8460.33     8529.40    254.94 o 
  -5  13   4    26304.75    26174.07    565.99 o 
  -4  13   4     9378.17     9762.11    229.72 o 
  -3  13   4    21099.89    20997.38    392.08 o 
  -2  13   4    13957.48    13481.12    249.02 o 
  -1  13   4    21090.79    21528.67    277.55 o 
   0  13   4    14810.25    14184.27    348.07 o 
   1  13   4    12892.42    12668.40    487.19 o 
   2  13   4    11328.10    10956.05    233.43 o 
   3  13   4     7196.67     7120.51    183.85 o 
   4  13   4     9834.75     9890.33    371.35 o 
   5  13   4      210.58      520.35    148.71 o 
   6  13   4     1711.40     1864.36    159.82 o 
   7  13   4      495.73      824.32    195.97 o 
   8  13   4      265.01      424.71    182.97 o 
   9  13   4     1630.31     1632.59    226.78 o 
  -8  14   4       23.91      143.43    168.60 o 
  -7  14   4    11318.93    11401.96    391.68 o 
  -6  14   4      148.15      428.88    211.39 o 
  -5  14   4     8232.38     8288.80    254.45 o 
  -4  14   4       99.09      261.18    105.58 o 
  -3  14   4     1211.22     1368.43    143.03 o 
  -2  14   4     2397.54     2608.48    172.02 o 
  -1  14   4      115.74      149.49    114.56 o 
   0  14   4     5258.27     5087.67    247.63 o 
   1  14   4      487.61      367.02    153.81 o 
   2  14   4     6111.15     5916.20    160.99 o 
   3  14   4     1217.51     1360.02    133.97 o 
   4  14   4     9437.52     8885.75    261.48 o 
   5  14   4     2217.99     2289.12    270.90 o 
   6  14   4     5196.82     5200.58    215.56 o 
   7  14   4     1298.98     1617.99    271.66 o 
  -5  15   4     1776.35     2257.32    198.85 o 
  -4  15   4        0.95      351.37    249.81 o 
  -3  15   4     1627.03     1515.45    240.53 o 
  -2  15   4      563.81      748.30    205.34 o 
  -1  15   4     1419.25     1619.48    227.93 o 
   0  15   4     2417.71     2639.30    268.44 o 
   1  15   4      202.10      280.35    192.25 o 
   2  15   4     3827.43     3982.02    300.51 o 
   3  15   4     2281.46     2261.98    263.50 o 
   4  15   4     1762.61     1759.22    337.32 o 
   5  15   4     2588.48     2503.85    369.85 o 
 -16   1   5     4036.01     3758.21    169.76 o 
 -15   1   5     5949.68     5732.82    210.23 o 
 -14   1   5    13131.35    12757.95    268.08 o 
 -13   1   5     9006.56     9022.78    163.72 o 
 -12   1   5    22437.52    22025.29    294.74 o 
 -11   1   5    27678.04    27901.56    318.53 o 
 -10   1   5     7347.30     7459.12    107.83 o 
  -9   1   5    37972.66    37879.53    405.86 o 
  -8   1   5    12721.93    12734.48    133.67 o 
  -7   1   5    82650.64    82629.03    981.99 o 
  -6   1   5    14460.70    13462.98    156.86 o 
  -5   1   5    79047.80    80828.91   1179.63 o 
  -4   1   5    14454.38    14866.37    148.15 o 
  -3   1   5    37041.80    36084.37    336.88 o 
  -2   1   5       10.09       74.24     19.67 o 
  -1   1   5     3226.38     3381.29     40.02 o 
   0   1   5    12172.06    12720.10     91.83 o 
   1   1   5     2916.92     2899.69     31.72 o 
   2   1   5     1346.91     1385.05     24.29 o 
   3   1   5    48693.54    48630.43    693.23 o 
   4   1   5      406.49      548.78     27.33 o 
   5   1   5   104554.18   106267.93   1381.77 o 
   6   1   5      136.58      223.01     31.05 o 
   7   1   5   107510.65   109848.82   1592.69 o 
   8   1   5      307.77      341.74     40.60 o 
   9   1   5    44170.83    44914.52    527.39 o 
  10   1   5       40.88       93.82     63.05 o 
  11   1   5    20515.13    20622.86    424.12 o 
  12   1   5     2412.52     2363.08    145.30 o 
  13   1   5    14241.03    14442.86    363.47 o 
  14   1   5     1923.65     1941.57    145.14 o 
  15   1   5     4844.02     4948.66    216.85 o 
 -16   2   5    16889.50    16255.91    363.70 o 
 -15   2   5     9974.06     9675.79    261.19 o 
 -14   2   5    10792.21    11028.36    210.69 o 
 -13   2   5     8393.60     8473.33    170.35 o 
 -12   2   5     3071.08     3078.14     88.08 o 
 -11   2   5     4268.81     4209.83     82.40 o 
 -10   2   5        8.61      215.97     75.93 o 
  -9   2   5     5082.05     4967.77     80.65 o 
  -8   2   5      602.63      700.34     37.50 o 
  -7   2   5    24018.19    23465.53    276.53 o 
  -6   2   5     4084.45     3976.26     53.98 o 
  -5   2   5   111583.62   115684.95   1507.53 o 
  -4   2   5    40402.61    42465.94    527.00 o 
  -3   2   5   163767.92   164003.30   2454.35 o 
  -2   2   5     5147.82     5133.88     60.51 o 
  -1   2   5   242984.80   234173.89   3855.19 o 
   0   2   5      841.55      785.93     26.48 o 
   1   2   5   175433.80   176225.47   2596.22 o 
   2   2   5    15853.70    16361.39    125.86 o 
   3   2   5   165441.16   168209.61   2522.40 o 
   4   2   5      765.74      817.86     28.81 o 
   5   2   5    64496.16    65101.47    851.60 o 
   6   2   5       95.75      164.11     41.33 o 
   7   2   5     5115.74     5006.57     70.30 o 
   8   2   5      234.83      249.28     40.84 o 
   9   2   5     1122.62     1256.78     67.45 o 
  10   2   5      166.89      312.48     89.18 o 
  11   2   5     9001.00     9087.90    183.68 o 
  12   2   5     1340.83     1475.63    159.86 o 
  13   2   5    17832.86    17864.10    402.74 o 
  14   2   5     4017.40     4135.42    194.32 o 
  15   2   5    16382.72    16116.24    438.15 o 
 -16   3   5       35.19      217.83    133.21 o 
 -15   3   5      904.69     1267.36    173.28 o 
 -14   3   5      404.21      546.64     92.29 o 
 -13   3   5     5157.74     5260.95    112.65 o 
 -12   3   5      511.54      513.01     53.86 o 
 -11   3   5     8108.49     8249.02    125.34 o 
 -10   3   5     1999.17     2172.69     60.91 o 
  -9   3   5      659.02      838.47     49.82 o 
  -8   3   5    14474.22    14420.19    164.12 o 
  -7   3   5     1026.87      996.51     32.11 o 
  -6   3   5     7682.55     7338.85     75.53 o 
  -5   3   5     6787.60     6417.40     64.74 o 
  -4   3   5     1231.75     1306.83     23.45 o 
  -3   3   5     1876.66     1813.52     37.28 o 
  -2   3   5      264.39      315.88     18.73 o 
  -1   3   5      789.32      786.00     16.31 o 
   0   3   5     5249.23     5438.84     82.94 o 
   1   3   5     5518.16     5616.35     55.50 o 
   2   3   5     3727.30     3956.73     63.30 o 
   3   3   5      585.43      829.02     31.48 o 
   4   3   5        7.03       69.78     26.13 o 
   5   3   5     5522.71     5708.07     69.29 o 
   6   3   5     2477.74     2453.13     61.77 o 
   7   3   5     3455.57     3623.02     66.08 o 
   8   3   5     4021.31     4008.93    101.18 o 
   9   3   5     4301.89     4367.71    112.06 o 
  10   3   5       12.64      116.82     58.55 o 
  11   3   5     6729.85     6736.90    189.20 o 
  12   3   5     1377.14     1498.15    147.18 o 
  13   3   5     5374.99     5638.38    211.52 o 
  14   3   5      213.40      544.09    240.54 o 
  15   3   5     1232.49     1141.23    149.46 o 
 -16   4   5     2869.29     2706.15    145.32 o 
 -15   4   5     1514.67     1716.58    129.38 o 
 -14   4   5     1521.71     1701.19     97.41 o 
 -13   4   5     2236.28     2369.91     93.19 o 
 -12   4   5     1807.30     1867.36     78.50 o 
 -11   4   5      968.19      982.19     69.79 o 
 -10   4   5     1174.88     1131.33     75.82 o 
  -9   4   5       24.26       66.53     53.41 o 
  -8   4   5     1229.89     1248.73     40.82 o 
  -7   4   5     9587.41     9756.16    116.96 o 
  -6   4   5     3092.87     2918.87     47.24 o 
  -5   4   5    22667.53    21755.90    182.34 o 
  -4   4   5    20162.45    20522.97    163.89 o 
  -3   4   5    27657.49    25701.57    205.80 o 
  -2   4   5    32546.89    32541.19    270.43 o 
  -1   4   5    69097.60    69097.19    703.03 o 
   0   4   5     2183.98     2358.64     38.16 o 
   1   4   5   110208.12   114327.20   1428.28 o 
   2   4   5      448.15      369.15     22.04 o 
   3   4   5    39538.83    40425.34    379.13 o 
   4   4   5     3425.04     3498.20     53.61 o 
   5   4   5    19592.14    19802.63    184.44 o 
   6   4   5     1221.55     1169.82     47.56 o 
   7   4   5     2419.59     2360.41     53.53 o 
   8   4   5      323.99      402.39     45.72 o 
   9   4   5       12.09      132.40     47.70 o 
  10   4   5     1786.85     1631.55     99.47 o 
  11   4   5     1410.69     1530.90     95.91 o 
  12   4   5      119.78      286.58     73.54 o 
  13   4   5     4286.94     4389.67    178.77 o 
  14   4   5      480.80      554.97    125.19 o 
  15   4   5     6657.61     6508.23    229.95 o 
 -16   5   5     1302.76     1309.69    208.66 o 
 -15   5   5     6868.86     6979.38    229.55 o 
 -14   5   5     5753.51     6255.41    197.32 o 
 -13   5   5    17744.99    18477.74    278.56 o 
 -12   5   5    24505.22    25037.55    443.20 o 
 -11   5   5    58483.45    60652.72   1133.69 o 
 -10   5   5    32644.27    33624.55    598.98 o 
  -9   5   5    79274.07    81732.59   1042.85 o 
  -8   5   5    30965.45    30752.73    318.79 o 
  -7   5   5    75101.86    75972.63    889.02 o 
  -6   5   5     8629.07     8388.82    139.68 o 
  -5   5   5    39990.06    41359.93    396.74 o 
  -4   5   5    14146.12    13911.27    112.17 o 
  -3   5   5    15006.17    14390.66    135.68 o 
  -2   5   5     2997.65     2605.12     34.08 o 
  -1   5   5      111.11      350.38     49.79 o 
   0   5   5     2919.19     3204.32     38.58 o 
   1   5   5    16153.98    16270.13    226.75 o 
   2   5   5     3627.72     3748.60     45.48 o 
   3   5   5    50910.88    51782.10    519.73 o 
   4   5   5       43.00      118.97     29.70 o 
   5   5   5    62037.36    61694.54    681.59 o 
   6   5   5      161.01      221.36     34.44 o 
   7   5   5    81472.47    81756.48   1029.51 o 
   8   5   5     2626.42     2661.26     65.20 o 
   9   5   5   108114.91   107254.92   1952.14 o 
  10   5   5     3838.93     3669.41    108.20 o 
  11   5   5    50120.11    48774.21    797.69 o 
  12   5   5     4402.23     4260.92    171.23 o 
  13   5   5    13928.85    14069.22    422.00 o 
  14   5   5      120.23      220.55    155.18 o 
  15   5   5     2498.40     2634.70    190.79 o 
 -15   6   5     1758.79     1385.42    165.30 o 
 -14   6   5     2829.40     2858.71    153.80 o 
 -13   6   5       49.74      208.32     78.16 o 
 -12   6   5     5959.06     6252.79    145.87 o 
 -11   6   5      108.45      152.10     50.10 o 
 -10   6   5     3188.32     3126.74     71.00 o 
  -9   6   5     1776.97     1805.74     61.39 o 
  -8   6   5      138.48      188.24     38.61 o 
  -7   6   5     5826.97     5655.06     68.53 o 
  -6   6   5      202.79      213.63     27.34 o 
  -5   6   5    11939.83    11770.05    108.85 o 
  -4   6   5       55.73      130.44     24.77 o 
  -3   6   5    20316.06    19338.27    189.90 o 
  -2   6   5     1199.89     1200.41     25.85 o 
  -1   6   5    66855.66    65933.30    748.46 o 
   0   6   5     4769.75     4843.53     52.39 o 
   1   6   5    61253.10    60890.46    630.38 o 
   2   6   5     4626.59     4686.74     60.06 o 
   3   6   5    17028.28    16883.92    169.89 o 
   4   6   5     1422.12     1435.51     41.35 o 
   5   6   5     5595.28     5801.90    114.16 o 
   6   6   5     3851.23     3732.05     56.03 o 
   7   6   5     2462.22     2520.02     71.64 o 
   8   6   5     1214.52     1181.94     60.25 o 
   9   6   5     1178.81     1230.86     59.30 o 
  10   6   5     2652.46     2679.50    109.47 o 
  11   6   5     2860.56     2720.54    119.93 o 
  12   6   5      458.69      667.07     96.92 o 
  13   6   5     3621.36     3376.76    151.23 o 
  14   6   5      352.17      539.37    116.66 o 
 -15   7   5      109.02       -6.05    225.38 o 
 -14   7   5     2497.90     2791.74    308.80 o 
 -13   7   5     2047.04     2415.36    188.14 o 
 -12   7   5     4220.67     4173.69    158.32 o 
 -11   7   5     5701.26     6058.53    115.99 o 
 -10   7   5     5359.97     5391.70    101.83 o 
  -9   7   5     9474.51     9508.47    145.50 o 
  -8   7   5     2447.99     2471.92     82.05 o 
  -7   7   5     6423.25     6337.64    104.05 o 
  -6   7   5     3272.42     3334.23     72.15 o 
  -5   7   5     7688.27     7639.33     72.74 o 
  -4   7   5       13.31       85.24     23.22 o 
  -3   7   5     2105.21     2066.03     40.92 o 
  -2   7   5     6390.97     6107.81     62.08 o 
  -1   7   5      188.65      272.77     28.81 o 
   0   7   5     2966.28     2724.84     42.34 o 
   1   7   5      133.55      135.21     22.07 o 
   2   7   5     5943.55     5869.67     89.16 o 
   3   7   5     2891.16     2928.10     63.18 o 
   4   7   5     4579.02     4678.44     65.36 o 
   5   7   5     7589.23     7636.46    124.19 o 
   6   7   5       12.33      103.73     35.96 o 
   7   7   5    15369.04    15219.96    188.36 o 
   8   7   5     1590.61     1665.83     61.21 o 
   9   7   5    11655.42    11393.89    171.35 o 
  10   7   5      784.96      836.11     67.09 o 
  11   7   5     7948.61     7588.57    147.68 o 
  12   7   5      578.55      642.33    118.25 o 
  13   7   5     3271.81     3459.45    283.48 o 
  14   7   5      635.60      603.28    197.79 o 
 -14   8   5     3517.79     3926.64    224.67 o 
 -13   8   5     4666.67     5077.28    232.67 o 
 -12   8   5     1830.81     2108.22    183.61 o 
 -11   8   5      375.53      598.10     84.24 o 
 -10   8   5        0.28      112.09     44.88 o 
  -9   8   5     2282.70     2399.00    132.32 o 
  -8   8   5     4647.82     4543.99     81.34 o 
  -7   8   5     8233.06     8241.48    139.28 o 
  -6   8   5    14504.52    14786.06    193.99 o 
  -5   8   5    32455.64    32486.36    415.18 o 
  -4   8   5     8263.43     8317.59    153.85 o 
  -3   8   5    79072.66    80228.98    948.57 o 
  -2   8   5     9148.26     8960.62    155.08 o 
  -1   8   5   134794.66   133189.59   1879.63 o 
   0   8   5     6240.28     6049.94     71.58 o 
   1   8   5    99768.80    98458.95   1237.85 o 
   2   8   5     2456.97     2430.64     46.02 o 
   3   8   5    53612.36    53522.64    579.72 o 
   4   8   5      162.69      188.86     37.54 o 
   5   8   5    24576.51    24993.34    248.20 o 
   6   8   5     1004.17      995.25     54.16 o 
   7   8   5     4650.54     4757.49     92.47 o 
   8   8   5      531.47      496.55     55.33 o 
   9   8   5       22.79      236.77     64.77 o 
  10   8   5       45.30      153.99     77.83 o 
  11   8   5     4283.08     4177.69    156.55 o 
  12   8   5      351.26      553.68    174.32 o 
  13   8   5     9437.58     9276.89    350.62 o 
 -13   9   5     5952.54     6665.31    388.31 o 
 -12   9   5     6739.60     7425.74    308.07 o 
 -11   9   5    10504.26    10958.16    536.23 o 
 -10   9   5     5365.00     5700.57    220.32 o 
  -9   9   5    17346.31    18021.32    507.68 o 
  -8   9   5     7880.02     8277.06    307.94 o 
  -7   9   5    26340.07    27819.79    878.38 o 
  -6   9   5     2843.50     2800.49     90.05 o 
  -5   9   5    13803.63    14088.02    267.68 o 
  -4   9   5     3877.20     3786.35     79.22 o 
  -3   9   5    11123.52    11510.77    104.88 o 
  -2   9   5    10766.71    10599.47    108.02 o 
  -1   9   5      377.52      453.05     30.14 o 
   0   9   5     3971.70     3777.95     54.06 o 
   1   9   5     3918.69     3943.04     57.91 o 
   2   9   5     2915.12     2970.00     65.16 o 
   3   9   5    21292.95    21118.91    204.73 o 
   4   9   5      284.41      371.37     58.01 o 
   5   9   5    25933.13    25745.77    309.59 o 
   6   9   5      118.28      209.87     62.18 o 
   7   9   5    31609.82    31549.16    434.92 o 
   8   9   5      112.99      160.24     87.58 o 
   9   9   5    26031.52    25316.80    477.76 o 
  10   9   5       72.43      215.45    165.28 o 
  11   9   5    11415.56    11205.04    429.71 o 
  12   9   5       41.17      116.78    230.92 o 
  13   9   5     3265.29     3216.38    453.32 o 
 -13  10   5     2218.09     2211.78    245.82 o 
 -12  10   5     1939.33     1920.75    217.06 o 
 -11  10   5      485.38      594.25    131.68 o 
 -10  10   5     5116.84     5157.54    228.95 o 
  -9  10   5       36.79      114.63     82.81 o 
  -8  10   5     7125.74     7329.46    260.02 o 
  -7  10   5      154.65      271.32     78.72 o 
  -6  10   5     5599.82     5901.48    204.76 o 
  -5  10   5       79.26      141.06     68.88 o 
  -4  10   5      687.75      801.73     57.07 o 
  -3  10   5     1284.54     1281.78     30.66 o 
  -2  10   5       26.43      138.66     31.20 o 
  -1  10   5     2353.35     2400.78     43.73 o 
   0  10   5      158.50      205.14     35.00 o 
   1  10   5     1676.36     1712.82     50.58 o 
   2  10   5      328.81      475.61     47.45 o 
   3  10   5     2456.78     2351.70     54.64 o 
   4  10   5      286.92      322.01     41.88 o 
   5  10   5     2160.60     2219.77     46.58 o 
   6  10   5     6721.24     6703.57    114.96 o 
   7  10   5      161.08      458.04    129.96 o 
   8  10   5     3430.55     3515.38    182.53 o 
   9  10   5      320.49      512.30    135.56 o 
  10  10   5     1758.15     1660.09    204.75 o 
  11  10   5      455.67      809.65    190.77 o 
  12  10   5      822.16      777.10    175.51 o 
 -12  11   5     6779.99     7208.28    442.42 o 
 -11  11   5     6981.58     7387.13    696.15 o 
 -10  11   5     6570.42     6603.07    262.84 o 
  -9  11   5    12607.08    13486.43    881.32 o 
  -8  11   5     6545.31     6748.73    165.28 o 
  -7  11   5    18148.08    18965.41    475.71 o 
  -6  11   5     5123.31     5265.85    160.78 o 
  -5  11   5    26620.70    27157.47    444.89 o 
  -4  11   5        8.96       81.21     56.18 o 
  -3  11   5    18782.63    18759.75    282.53 o 
  -2  11   5      752.45      784.75     68.46 o 
  -1  11   5       22.11       78.78     37.19 o 
   0  11   5      514.36      568.09     37.44 o 
   1  11   5     5291.97     5263.24     94.44 o 
   2  11   5     2330.80     2408.24     54.73 o 
   3  11   5    20654.66    19506.87    391.43 o 
   4  11   5     1988.22     2027.15    105.01 o 
   5  11   5    28000.49    27408.53    639.02 o 
   6  11   5       64.45      200.21    113.74 o 
   7  11   5    28193.44    28779.78    726.11 o 
   8  11   5      129.00      240.70    138.54 o 
   9  11   5    16298.30    16062.02    516.32 o 
  10  11   5      112.91      135.67    155.68 o 
  11  11   5    13562.48    13225.81    454.75 o 
 -11  12   5      217.87      433.57    128.15 o 
 -10  12   5      414.09      454.10    146.90 o 
  -9  12   5     1691.71     1836.24    193.38 o 
  -8  12   5       17.16      481.29    239.32 o 
  -7  12   5     6806.76     7118.14    222.37 o 
  -6  12   5     2210.29     2299.87    152.23 o 
  -5  12   5    17018.40    17608.22    420.15 o 
  -4  12   5     2058.65     2247.79    145.52 o 
  -3  12   5    28871.54    29625.14    526.04 o 
  -2  12   5     1740.99     1792.54     67.37 o 
  -1  12   5    26229.57    25780.29    310.73 o 
   0  12   5     1215.71     1297.06     48.39 o 
   1  12   5    21859.51    21893.90    436.33 o 
   2  12   5     1664.09     1752.04     51.46 o 
   3  12   5    29027.82    27492.03    556.91 o 
   4  12   5     1057.31     1206.44     91.99 o 
   5  12   5    11519.95    11488.11    289.60 o 
   6  12   5       36.13      -23.57    124.21 o 
   7  12   5     1543.29     1503.54    148.78 o 
   8  12   5      176.61      448.76    150.09 o 
   9  12   5      137.06      444.47    164.21 o 
  10  12   5      445.68      737.77    214.63 o 
  -9  13   5       28.61      258.58    161.90 o 
  -8  13   5     2279.14     2125.38    204.17 o 
  -7  13   5      466.06      335.87    118.57 o 
  -6  13   5     6257.75     6325.03    234.37 o 
  -5  13   5        6.14       54.73    112.64 o 
  -4  13   5     4517.26     4729.21    169.04 o 
  -3  13   5      498.84      560.98     75.78 o 
  -2  13   5     2378.59     2464.86    121.41 o 
  -1  13   5      728.73      797.23     62.61 o 
   0  13   5     2559.78     2391.16     86.06 o 
   1  13   5       48.33      124.99     65.91 o 
   2  13   5     3663.70     3318.34    163.44 o 
   3  13   5       10.18      -10.32    102.68 o 
   4  13   5     1807.64     1863.36    153.77 o 
   5  13   5      144.25      196.69    104.09 o 
   6  13   5     1350.01     1447.74    144.58 o 
   7  13   5      194.73      379.54    141.05 o 
   8  13   5      257.16      195.97    158.36 o 
  -7  14   5     1663.55     2200.83    423.34 o 
  -6  14   5     6618.95     6622.18    250.13 o 
  -5  14   5     4578.31     5108.94    200.73 o 
  -4  14   5     5999.21     5871.85    218.40 o 
  -3  14   5     9199.29     9160.68    249.27 o 
  -2  14   5     5353.22     5131.78    173.91 o 
  -1  14   5    15804.02    15647.13    573.95 o 
   0  14   5      854.24      593.56    162.53 o 
   1  14   5    16755.75    16329.18    502.21 o 
   2  14   5      454.22      435.44    117.69 o 
   3  14   5     8884.96     8275.57    253.87 o 
   4  14   5     1016.11     1056.79    145.38 o 
   5  14   5     2885.93     3157.19    199.28 o 
   6  14   5      821.97      802.41    139.58 o 
   7  14   5     1155.66     1243.01    186.36 o 
  -5  15   5     4022.35     4055.97    217.48 o 
  -4  15   5     1902.56     2130.45    282.44 o 
  -3  15   5     1519.19     1547.60    240.44 o 
  -2  15   5       94.30      461.88    193.88 o 
  -1  15   5       14.91      203.59    335.13 o 
   0  15   5      530.39      550.98    201.41 o 
   1  15   5      966.84      605.67    208.81 o 
   2  15   5      328.75      485.55    168.81 o 
   3  15   5     6822.53     6111.64    314.98 o 
   4  15   5      157.50      380.56    177.46 o 
 -16   0   6     3707.22     3339.00    214.28 o 
 -15   0   6       63.55      179.96    158.35 o 
 -14   0   6    16151.67    16011.96    369.89 o 
 -13   0   6      629.64      787.73     89.40 o 
 -12   0   6    28789.25    28994.19    577.51 o 
 -11   0   6     1265.38     1290.24     83.03 o 
 -10   0   6    32605.34    32831.71    514.45 o 
  -9   0   6      562.74      582.35    119.00 o 
  -8   0   6   128277.73   128521.84   2567.40 o 
  -7   0   6     1132.86     1298.20     55.09 o 
  -6   0   6   245363.77   252882.42   6461.24 o 
  -5   0   6     2729.40     2479.96     57.83 o 
  -4   0   6   225322.33   226560.28   5258.10 o 
  -3   0   6     9148.36     9445.76    143.96 o 
  -2   0   6    20646.23    19631.04    203.48 o 
  -1   0   6    10190.60    10431.53    109.65 o 
   0   0   6     4018.93     3929.56     68.70 o 
   1   0   6     1367.16     1545.07     39.20 o 
   2   0   6     2727.54     2724.63     50.16 o 
   3   0   6     2912.92     2774.07     56.49 o 
   4   0   6    46679.93    46963.76    672.72 o 
   5   0   6    41712.59    42485.35    608.57 o 
   6   0   6    64608.23    64435.14   1030.31 o 
   7   0   6    42870.25    42785.19    648.00 o 
   8   0   6    43038.42    43546.02    739.83 o 
   9   0   6    12854.67    13523.11    240.51 o 
  10   0   6    29999.39    31574.96    703.50 o 
  11   0   6    19596.80    20024.43    540.80 o 
  12   0   6    20524.47    21286.49    597.51 o 
  13   0   6    23806.93    23329.54    679.72 o 
  14   0   6    12312.73    12084.32    511.78 o 
  15   0   6    17719.72    17690.51    847.62 o 
 -16   1   6    10448.59    10294.32    388.50 o 
 -15   1   6     1839.32     1940.09    147.35 o 
 -14   1   6    19098.86    18880.59    348.18 o 
 -13   1   6       41.07      200.11    113.57 o 
 -12   1   6     9544.51     9654.06    172.62 o 
 -11   1   6      417.22      398.43     52.89 o 
 -10   1   6      478.01      681.43     71.23 o 
  -9   1   6      305.25      373.14     40.21 o 
  -8   1   6       45.01      105.08     30.04 o 
  -7   1   6      221.08      285.92     28.79 o 
  -6   1   6    10541.70    10718.77    198.18 o 
  -5   1   6      165.75      176.19     19.71 o 
  -4   1   6    51186.74    52384.62    473.11 o 
  -3   1   6     6352.32     5868.33     68.57 o 
  -2   1   6    38707.66    38624.17    331.15 o 
  -1   1   6     2161.21     2054.64     35.02 o 
   0   1   6    55300.95    57569.52    555.97 o 
   1   1   6      573.18      541.46     32.17 o 
   2   1   6    99713.19   103773.80   1250.17 o 
   3   1   6    14244.36    14098.44    158.25 o 
   4   1   6    67858.73    68895.40    765.50 o 
   5   1   6    23612.12    24506.09    229.29 o 
   6   1   6    18138.47    17910.06    179.56 o 
   7   1   6     9103.22     9237.60    140.82 o 
   8   1   6      727.52      746.18     51.44 o 
   9   1   6       13.39       -3.19     48.36 o 
  10   1   6       51.53      131.32     89.74 o 
  11   1   6      498.27      514.03    104.68 o 
  12   1   6      882.98     1165.65    125.44 o 
  13   1   6     2254.05     2365.52    156.13 o 
  14   1   6     1633.45     1612.91    155.47 o 
  15   1   6     5336.04     5440.56    262.45 o 
 -16   2   6      134.99      109.08     93.21 o 
 -15   2   6      941.51     1282.62    119.75 o 
 -14   2   6      743.60      908.72    100.81 o 
 -13   2   6     1762.24     1779.73     91.08 o 
 -12   2   6     5581.74     5676.68    115.52 o 
 -11   2   6     2638.81     2579.82     73.45 o 
 -10   2   6     5267.92     5526.98     86.01 o 
  -9   2   6     3003.68     3022.47     59.40 o 
  -8   2   6    17367.62    17729.83    219.12 o 
  -7   2   6     6769.36     6511.71     79.83 o 
  -6   2   6    24423.84    24081.25    271.60 o 
  -5   2   6       78.15      148.29     29.11 o 
  -4   2   6    19557.90    18770.73    344.80 o 
  -3   2   6     1842.88     1801.65     31.73 o 
  -2   2   6     4778.08     4689.09     57.93 o 
  -1   2   6       32.53       77.39     13.83 o 
   0   2   6     2497.84     2755.97     29.26 o 
   1   2   6     4913.21     5293.18     48.60 o 
   2   2   6     3722.20     3974.08     48.78 o 
   3   2   6      275.38      445.64     25.64 o 
   4   2   6     5969.24     6263.90     70.52 o 
   5   2   6     1436.12     1518.70     45.46 o 
   6   2   6    13106.05    13466.01    170.26 o 
   7   2   6     1992.31     2160.71     58.45 o 
   8   2   6    18768.65    18934.72    213.00 o 
   9   2   6     1790.78     2023.20     71.63 o 
  10   2   6     1684.11     1807.14    121.63 o 
  11   2   6     6644.63     6697.10    190.02 o 
  12   2   6       84.15       35.97     92.50 o 
  13   2   6     2968.51     3145.12    214.47 o 
  14   2   6       45.74      263.01    136.29 o 
  15   2   6     2405.86     2697.03    170.93 o 
 -16   3   6    23662.54    22497.44    497.74 o 
 -15   3   6     1448.05     1609.30    180.79 o 
 -14   3   6    25945.14    25448.13    502.66 o 
 -13   3   6      421.71      451.98     74.43 o 
 -12   3   6    15244.83    15892.91    308.58 o 
 -11   3   6      854.94     1009.79     65.28 o 
 -10   3   6     5487.26     5656.98     93.51 o 
  -9   3   6      134.00      149.20     40.98 o 
  -8   3   6      160.56      263.98     35.37 o 
  -7   3   6        3.12      136.54     54.35 o 
  -6   3   6    11276.38    10520.24    112.30 o 
  -5   3   6     2270.80     1995.46     30.25 o 
  -4   3   6    90758.22    92340.49   1175.85 o 
  -3   3   6     5222.92     5122.14     60.04 o 
  -2   3   6   164682.89   168718.91   2425.51 o 
  -1   3   6    10603.41    10299.68     82.80 o 
   0   3   6   213951.61   216047.80   3525.65 o 
   1   3   6    20081.75    18868.14    229.55 o 
   2   3   6   140054.41   146073.42   2048.99 o 
   3   3   6    43665.63    43216.34    426.79 o 
   4   3   6    87657.63    86564.16   1029.30 o 
   5   3   6    18286.16    17747.67    164.91 o 
   6   3   6    44818.99    44813.38    493.31 o 
   7   3   6     9146.37     9315.96    107.20 o 
   8   3   6     9194.07     9263.27    156.48 o 
   9   3   6      609.98      765.93     90.35 o 
  10   3   6      112.74      242.94     63.77 o 
  11   3   6       57.80      158.91     70.55 o 
  12   3   6      883.67     1038.74    118.49 o 
  13   3   6     3522.46     3603.84    174.08 o 
  14   3   6     3087.95     3279.24    232.65 o 
  15   3   6     6648.88     6753.17    257.59 o 
 -16   4   6      674.50      912.04    174.70 o 
 -15   4   6      980.37      983.29    100.15 o 
 -14   4   6     6277.91     6043.68    176.44 o 
 -13   4   6       33.16       93.96     65.11 o 
 -12   4   6    23516.40    24145.21    402.50 o 
 -11   4   6      768.63      847.36     53.76 o 
 -10   4   6    54136.10    55367.70    697.90 o 
  -9   4   6     2010.47     2035.33     60.61 o 
  -8   4   6    74240.63    76159.30    918.27 o 
  -7   4   6       16.35      150.49     29.61 o 
  -6   4   6    56944.65    57349.87    599.61 o 
  -5   4   6       45.73      131.01     20.76 o 
  -4   4   6    42296.28    40742.14    485.08 o 
  -3   4   6    13026.79    13333.14    107.98 o 
  -2   4   6    23362.17    22859.92    179.20 o 
  -1   4   6     7579.48     7579.13     77.34 o 
   0   4   6    10635.39    10113.38     95.79 o 
   1   4   6      603.13      537.24     21.39 o 
   2   4   6      220.81      211.15     24.20 o 
   3   4   6     4678.42     4560.14     51.90 o 
   4   4   6    10680.82    10777.56    109.01 o 
   5   4   6    13759.89    13287.87    131.99 o 
   6   4   6    18254.98    18339.63    190.58 o 
   7   4   6    28627.59    28258.57    311.37 o 
   8   4   6    24472.99    25182.45    339.15 o 
   9   4   6    24677.07    24636.98    396.23 o 
  10   4   6    33882.45    33506.42    518.99 o 
  11   4   6    16699.84    16190.92    283.55 o 
  12   4   6    16335.92    16153.22    377.77 o 
  13   4   6     6905.65     6991.05    213.43 o 
  14   4   6     7323.64     7403.40    238.32 o 
  15   4   6     2230.64     2355.06    340.45 o 
 -15   5   6       36.79      229.90    104.34 o 
 -14   5   6        7.92       90.48     89.91 o 
 -13   5   6       17.59      178.08     70.32 o 
 -12   5   6      263.45      316.96     74.44 o 
 -11   5   6      529.47      550.37     54.16 o 
 -10   5   6       63.41      138.15     51.92 o 
  -9   5   6     1743.41     1788.05     70.85 o 
  -8   5   6      504.35      579.66     47.96 o 
  -7   5   6     3282.77     3315.65     52.13 o 
  -6   5   6       73.34      127.12     29.71 o 
  -5   5   6      368.61      399.27     26.20 o 
  -4   5   6     3020.13     3093.80     40.65 o 
  -3   5   6     4787.76     4525.24     46.08 o 
  -2   5   6     1977.82     1992.16     35.34 o 
  -1   5   6       79.19       98.89     22.80 o 
   0   5   6       30.35       57.01     23.25 o 
   1   5   6     4293.06     4292.81     47.55 o 
   2   5   6      236.87      332.23     24.13 o 
   3   5   6     1361.63     1259.83     49.39 o 
   4   5   6      212.18      266.32     27.53 o 
   5   5   6     7372.15     7125.17     83.61 o 
   6   5   6      241.18      261.19     32.59 o 
   7   5   6       45.39      136.22     41.45 o 
   8   5   6      227.55      209.10     60.45 o 
   9   5   6       89.70      166.03     65.11 o 
  10   5   6      649.18      783.12     89.74 o 
  11   5   6      823.70      889.46     84.45 o 
  12   5   6      136.72      435.99    110.63 o 
  13   5   6      477.82      492.78    154.36 o 
  14   5   6       99.56      193.96    142.69 o 
 -15   6   6      180.85       69.59    207.49 o 
 -14   6   6     7526.27     7961.24    564.62 o 
 -13   6   6      760.48     1406.71   1096.03 o 
 -12   6   6    31709.59    32208.65    699.97 o 
 -11   6   6      676.37      901.17     77.76 o 
 -10   6   6    55968.47    57140.45    789.39 o 
  -9   6   6      211.52      378.21     91.30 o 
  -8   6   6    72601.11    74854.23    912.91 o 
  -7   6   6      561.20      609.72     34.88 o 
  -6   6   6    48574.47    49687.24    513.88 o 
  -5   6   6     1352.81     1336.43     34.80 o 
  -4   6   6    36943.73    37281.46    367.62 o 
  -3   6   6     5273.33     5278.05     72.25 o 
  -2   6   6    22488.77    21637.73    183.01 o 
  -1   6   6     7215.64     7398.98     69.90 o 
   0   6   6     3589.56     3566.71     51.13 o 
   1   6   6     6049.17     6366.46     97.10 o 
   2   6   6     3920.41     4212.55     76.84 o 
   3   6   6       54.35      187.23     33.39 o 
   4   6   6    10726.41    11051.01    127.25 o 
   5   6   6     5025.13     5050.31     67.89 o 
   6   6   6    42742.47    41804.75    457.67 o 
   7   6   6    13444.17    13322.49    147.90 o 
   8   6   6    42579.80    42864.10    618.86 o 
   9   6   6    23408.51    22797.65    332.19 o 
  10   6   6    22150.36    22062.10    354.84 o 
  11   6   6    23524.74    22836.05    382.02 o 
  12   6   6    10266.99     9916.88    279.41 o 
  13   6   6     7740.35     7667.75    224.43 o 
  14   6   6     2817.74     2808.86    158.22 o 
 -15   7   6      240.14     1081.24    316.31 o 
 -14   7   6    12597.66    12569.48    343.94 o 
 -13   7   6      935.22     1117.47    106.44 o 
 -12   7   6    14677.15    15649.17    449.45 o 
 -11   7   6     2785.61     2804.73     73.47 o 
 -10   7   6     9581.45     9993.33    199.87 o 
  -9   7   6     1006.42     1057.46     45.63 o 
  -8   7   6      121.19      216.12     40.68 o 
  -7   7   6      170.28      286.13     34.05 o 
  -6   7   6     5472.97     5416.08     67.63 o 
  -5   7   6      276.62      332.08     28.36 o 
  -4   7   6    28249.75    27569.78    246.91 o 
  -3   7   6     3840.03     3737.77     55.36 o 
  -2   7   6    73561.92    71095.66    785.79 o 
  -1   7   6    22134.30    21541.25    213.79 o 
   0   7   6   120981.77   118666.89   1593.37 o 
   1   7   6    26834.05    26117.99    238.05 o 
   2   7   6    77354.31    77083.13    909.58 o 
   3   7   6    14900.93    15075.23    149.39 o 
   4   7   6    32249.24    32769.46    339.90 o 
   5   7   6      734.48      842.98     46.35 o 
   6   7   6    18437.04    18528.62    197.94 o 
   7   7   6     6569.26     6682.32    117.60 o 
   8   7   6    13203.50    13175.99    192.10 o 
   9   7   6      370.54      429.10     51.33 o 
  10   7   6     1763.65     1797.19     71.92 o 
  11   7   6     1153.03     1277.61     94.73 o 
  12   7   6       97.95      168.78    123.20 o 
  13   7   6     2531.72     2874.93    335.41 o 
 -14   8   6      121.48      135.35    223.51 o 
 -13   8   6       56.00      340.51    155.41 o 
 -12   8   6      160.26     1822.34   1124.10 o 
 -11   8   6      257.07      381.43     76.51 o 
 -10   8   6     3281.46     3339.70    132.47 o 
  -9   8   6     2373.74     2246.65     73.43 o 
  -8   8   6     6985.85     7262.67    177.05 o 
  -7   8   6     2479.46     2637.20     54.60 o 
  -6   8   6      392.22      513.14     44.08 o 
  -5   8   6     1267.53     1227.99     49.81 o 
  -4   8   6     5503.80     5344.82     79.27 o 
  -3   8   6     6794.58     6477.86     95.86 o 
  -2   8   6     8845.41     8695.27     89.89 o 
  -1   8   6     7236.03     7023.96     82.62 o 
   0   8   6     1935.36     1879.18     44.19 o 
   1   8   6     6443.70     6337.52     74.99 o 
   2   8   6       15.66       37.17     27.05 o 
   3   8   6     5178.54     5132.03     80.07 o 
   4   8   6      270.56      352.54     58.53 o 
   5   8   6      662.07      692.50     40.51 o 
   6   8   6     1120.37     1123.29     57.06 o 
   7   8   6      245.67      330.76     50.81 o 
   8   8   6     3180.32     3247.64     81.26 o 
   9   8   6     1708.78     1658.79     61.59 o 
  10   8   6      525.17      651.54    107.98 o 
  11   8   6     3995.79     3772.43    124.95 o 
  12   8   6       63.75      131.64    164.98 o 
  13   8   6       95.76      433.22    185.54 o 
 -13   9   6      426.76      276.01    430.77 o 
 -12   9   6     6620.17     6687.85    330.96 o 
 -11   9   6     1149.34     1273.53    171.65 o 
 -10   9   6     1637.97     1863.97    211.96 o 
  -9   9   6      638.29      792.22    113.84 o 
  -8   9   6       32.48      114.62     80.40 o 
  -7   9   6     3221.58     3191.81     98.74 o 
  -6   9   6     6005.16     6262.82    136.84 o 
  -5   9   6     3476.76     3324.76     56.09 o 
  -4   9   6    15476.19    15582.79    189.15 o 
  -3   9   6     2087.94     2121.68     48.45 o 
  -2   9   6    29055.39    29212.72    317.93 o 
  -1   9   6     5960.45     5964.94     83.71 o 
   0   9   6    35456.10    35551.59    364.37 o 
   1   9   6      978.39     1164.63     46.36 o 
   2   9   6    46119.14    45903.22    481.75 o 
   3   9   6     4423.41     4424.02     73.94 o 
   4   9   6    21212.54    21482.87    274.79 o 
   5   9   6    17754.42    17808.91    292.72 o 
   6   9   6     1965.94     2100.67     56.81 o 
   7   9   6     9249.35     9074.62    122.92 o 
   8   9   6       18.25       75.33     64.89 o 
   9   9   6     5198.00     5091.91    167.13 o 
  10   9   6      258.68      496.01    157.01 o 
  11   9   6       40.37      129.52    154.51 o 
  12   9   6     2023.09     1843.00    259.13 o 
 -12  10   6    11827.03    12843.04   1047.51 o 
 -11  10   6      241.17      161.65    105.70 o 
 -10  10   6    25213.61    25748.15   1519.50 o 
  -9  10   6        1.45       63.23     69.09 o 
  -8  10   6    48262.39    49268.45    891.56 o 
  -7  10   6       44.49      115.31    100.93 o 
  -6  10   6    51673.84    53515.44    984.86 o 
  -5  10   6     1694.13     1867.86     91.55 o 
  -4  10   6    48857.82    48131.00    815.24 o 
  -3  10   6      621.32      739.28     34.21 o 
  -2  10   6     9316.08     9419.36    152.04 o 
  -1  10   6       31.54      204.17     71.27 o 
   0  10   6     3539.54     3806.27    103.84 o 
   1  10   6      865.82      917.66     55.14 o 
   2  10   6     1567.47     1586.15     51.90 o 
   3  10   6     3346.20     3261.47     93.19 o 
   4  10   6    16298.06    16033.03    273.19 o 
   5  10   6     3088.05     3146.20     76.83 o 
   6  10   6    21205.76    21392.00    380.65 o 
   7  10   6    10071.51    10405.32    191.22 o 
   8  10   6    14134.91    14240.58    400.31 o 
   9  10   6     9040.65     8952.67    296.81 o 
  10  10   6    10547.06    10370.40    380.91 o 
  11  10   6     8640.63     8287.76    324.92 o 
 -12  11   6     1201.26     1496.30    214.04 o 
 -11  11   6     1452.93     1699.76    366.21 o 
 -10  11   6     1280.33     1226.85    194.62 o 
  -9  11   6     1223.09     1526.21    169.63 o 
  -8  11   6      211.31      182.29     81.67 o 
  -7  11   6     3086.60     3128.22    120.87 o 
  -6  11   6     1421.09     1594.16    118.82 o 
  -5  11   6     2325.48     2395.04     84.24 o 
  -4  11   6     2689.14     2668.44     86.07 o 
  -3  11   6     4177.51     4213.70     73.89 o 
  -2  11   6     7495.25     7595.81    123.85 o 
  -1  11   6     2166.00     2146.76     57.41 o 
   0  11   6     6786.39     6828.63    121.54 o 
   1  11   6     1659.49     1615.82     65.54 o 
   2  11   6     8409.96     8279.53    124.10 o 
   3  11   6     1326.98     1414.70     64.70 o 
   4  11   6    12869.56    12046.17    206.00 o 
   5  11   6      394.72      456.12     93.03 o 
   6  11   6     9720.35     9649.85    290.27 o 
   7  11   6        3.82      352.97    149.82 o 
   8  11   6     2334.27     2500.26    220.14 o 
   9  11   6     1104.45     1182.50    200.63 o 
  10  11   6     1579.10     1441.22    179.14 o 
 -10  12   6     3813.31     3970.68    198.40 o 
  -9  12   6       39.87       -4.51    123.63 o 
  -8  12   6     7803.32     8419.24    275.01 o 
  -7  12   6       47.44       69.83    118.38 o 
  -6  12   6     9567.32     9670.52    443.06 o 
  -5  12   6     3463.30     3815.71    257.91 o 
  -4  12   6     5662.76     5783.09    168.92 o 
  -3  12   6     5955.01     6052.71    160.27 o 
  -2  12   6     2085.84     2244.99     63.39 o 
  -1  12   6     4191.19     4151.85     87.33 o 
   0  12   6      175.20      254.14     47.31 o 
   1  12   6     2737.91     2663.37     95.28 o 
   2  12   6     4039.15     4094.76    156.62 o 
   3  12   6      500.69      548.49     58.03 o 
   4  12   6     6200.90     5915.14    229.83 o 
   5  12   6      411.15      489.00    120.02 o 
   6  12   6     5243.18     5293.14    259.76 o 
   7  12   6       48.77       30.79    116.66 o 
   8  12   6     2523.38     2538.62    185.44 o 
   9  12   6      797.91      989.45    163.80 o 
  -9  13   6      169.34      263.45    117.01 o 
  -8  13   6      583.13      740.11    149.33 o 
  -7  13   6       23.96      176.03    146.13 o 
  -6  13   6     7100.02     7167.61    378.11 o 
  -5  13   6       67.52      382.28    121.40 o 
  -4  13   6    10895.49    11295.56    424.90 o 
  -3  13   6      577.04      720.62     86.99 o 
  -2  13   6    22665.76    22371.94    664.90 o 
  -1  13   6     1035.72     1208.30     78.55 o 
   0  13   6    24863.32    24126.15    496.57 o 
   1  13   6     3503.85     3440.89    122.49 o 
   2  13   6    30451.44    28793.98    630.05 o 
   3  13   6     5599.46     5475.81    294.76 o 
   4  13   6    22699.18    21863.01    505.61 o 
   5  13   6    10127.37    10262.53    389.15 o 
   6  13   6     7601.00     7128.04    249.98 o 
   7  13   6     4196.77     3798.03    205.90 o 
   8  13   6     1671.44     1608.20    291.15 o 
  -7  14   6      125.75       90.56    131.55 o 
  -6  14   6    10026.36    10413.84    377.99 o 
  -5  14   6       82.96      161.01    109.96 o 
  -4  14   6     9867.25    10140.38    311.86 o 
  -3  14   6       36.24       65.79    117.21 o 
  -2  14   6     1381.86     1587.65    147.82 o 
  -1  14   6      172.49      354.32    174.87 o 
   0  14   6      820.83      951.21    194.78 o 
   1  14   6      433.46      438.41    185.45 o 
   2  14   6       68.71      116.72    110.94 o 
   3  14   6     3563.84     3257.00    149.58 o 
   4  14   6       54.72      348.97    143.18 o 
   5  14   6     6121.66     5865.12    218.87 o 
   6  14   6     1372.59     1396.92    153.18 o 
  -4  15   6     1259.51     1326.46    296.88 o 
  -3  15   6     2027.04     1901.05    306.74 o 
  -2  15   6     2774.38     2739.66    263.73 o 
  -1  15   6      156.53      646.53    169.56 o 
   0  15   6     1411.20     1537.66    194.29 o 
   1  15   6     1200.09     1375.86    192.64 o 
   2  15   6       63.13      207.93    165.66 o 
   3  15   6     1664.14     1549.14    252.67 o 
 -16   1   7        4.15      449.56    310.38 o 
 -15   1   7        8.21      126.69    126.38 o 
 -14   1   7     1709.64     1703.75     84.92 o 
 -13   1   7     3012.39     3099.13     95.28 o 
 -12   1   7     8186.64     7814.63    143.55 o 
 -11   1   7    16701.07    16635.25    209.51 o 
 -10   1   7     7054.52     7260.54    118.63 o 
  -9   1   7    32190.22    32698.27    344.45 o 
  -8   1   7    39260.20    39327.29    407.98 o 
  -7   1   7    79776.98    82649.64    969.29 o 
  -6   1   7    89612.45    91754.85   1072.41 o 
  -5   1   7    85070.24    83287.56    924.92 o 
  -4   1   7    61758.80    60261.17    839.08 o 
  -3   1   7    62164.52    62034.71    704.53 o 
  -2   1   7    35357.59    35769.36    431.63 o 
  -1   1   7    17774.21    17101.22    177.11 o 
   0   1   7    15639.83    15737.89    121.85 o 
   1   1   7     1821.24     2206.36     31.28 o 
   2   1   7      188.26      265.44     52.11 o 
   3   1   7     2775.06     2837.81     43.43 o 
   4   1   7      145.76      178.10     30.06 o 
   5   1   7     1602.58     1792.97     46.17 o 
   6   1   7    23303.04    23707.82    250.19 o 
   7   1   7     1267.29     1460.93     61.74 o 
   8   1   7    21863.83    21950.82    288.79 o 
   9   1   7     3872.59     4028.40    108.76 o 
  10   1   7    30593.86    31088.37    476.43 o 
  11   1   7     1325.20     1339.08    124.64 o 
  12   1   7    32655.33    32072.24    647.39 o 
  13   1   7      585.38      654.61    120.68 o 
  14   1   7    20485.28    20277.76    459.48 o 
  15   1   7        1.43       52.09    154.31 o 
 -16   2   7     1693.04     1571.37    151.15 o 
 -15   2   7    32575.91    31313.86    589.53 o 
 -14   2   7     4986.97     4893.49    169.62 o 
 -13   2   7    31862.95    33263.61    530.21 o 
 -12   2   7     2890.50     2950.91     83.65 o 
 -11   2   7    31494.60    31813.02    391.57 o 
 -10   2   7    10147.63    10411.03    119.83 o 
  -9   2   7    11205.15    11272.33    119.46 o 
  -8   2   7     2576.24     2786.60     54.06 o 
  -7   2   7     2832.11     2963.84     47.89 o 
  -6   2   7      217.26      364.87     20.24 o 
  -5   2   7     4697.12     4985.58     64.30 o 
  -4   2   7    28634.80    27345.20    269.39 o 
  -3   2   7     9157.67     9178.31    144.42 o 
  -2   2   7    73614.09    75694.53    837.33 o 
  -1   2   7    37878.60    38206.81    485.60 o 
   0   2   7    54225.82    52511.89    511.18 o 
   1   2   7    57724.76    57965.30    663.10 o 
   2   2   7   101923.22   102749.67   1269.31 o 
   3   2   7    43317.13    43141.69    431.45 o 
   4   2   7   129417.05   130231.13   1823.63 o 
   5   2   7    17306.08    16758.86    169.46 o 
   6   2   7    89935.09    92217.56   1214.35 o 
   7   2   7    11577.45    11580.32    129.81 o 
   8   2   7    36651.37    37844.07    446.66 o 
   9   2   7     2069.03     2144.06    101.23 o 
  10   2   7     5838.80     6041.37    139.72 o 
  11   2   7      484.40      540.01     98.97 o 
  12   2   7        5.25      176.81    104.82 o 
  13   2   7      205.76      361.12    120.16 o 
  14   2   7     4605.53     4593.62    230.79 o 
  15   2   7      101.38      141.45    125.15 o 
 -16   3   7      633.79     1279.01    467.24 o 
 -15   3   7      164.18      177.22    100.78 o 
 -14   3   7      850.55      923.64    107.43 o 
 -13   3   7      688.78      875.21     79.05 o 
 -12   3   7     3578.70     3687.35     82.96 o 
 -11   3   7      880.17      967.00     58.92 o 
 -10   3   7     2466.31     2644.44     62.11 o 
  -9   3   7     2959.88     2988.84     65.28 o 
  -8   3   7      185.89      237.38     39.85 o 
  -7   3   7    12154.69    11917.58    159.83 o 
  -6   3   7     2676.62     2753.82     35.33 o 
  -5   3   7     5919.11     5654.32     74.37 o 
  -4   3   7     6291.65     5998.83     95.95 o 
  -3   3   7      236.76      291.48     11.63 o 
  -2   3   7    10231.18     9946.60     90.10 o 
  -1   3   7    15561.95    15732.58    189.58 o 
   0   3   7     6514.78     6494.19     68.53 o 
   1   3   7     7866.03     7630.74     70.91 o 
   2   3   7      109.89      148.97     23.37 o 
   3   3   7     5530.22     5728.17     65.33 o 
   4   3   7    18224.23    18426.41    170.24 o 
   5   3   7      456.18      620.03     35.34 o 
   6   3   7    14658.94    14618.15    169.10 o 
   7   3   7     2322.55     2374.58     66.88 o 
   8   3   7     2484.23     2545.92     78.13 o 
   9   3   7      108.01      183.58     88.35 o 
  10   3   7     1145.39     1263.38     87.76 o 
  11   3   7     1333.41     1278.66    150.21 o 
  12   3   7     1872.32     2086.48    139.50 o 
  13   3   7     2360.67     2322.84    149.56 o 
  14   3   7     1493.32     1845.05    161.28 o 
  15   3   7      183.56      255.66    151.87 o 
 -16   4   7     3167.52     3208.98    180.98 o 
 -15   4   7     9804.70     9936.71    314.65 o 
 -14   4   7     1476.32     1430.17    108.74 o 
 -13   4   7    14253.96    14499.14    275.88 o 
 -12   4   7      319.14      501.26     61.30 o 
 -11   4   7     8104.66     8763.15    217.62 o 
 -10   4   7     6245.68     6200.86    101.59 o 
  -9   4   7     1978.34     1981.10     55.49 o 
  -8   4   7     4807.90     4834.00     63.88 o 
  -7   4   7      242.74      330.27     24.64 o 
  -6   4   7       54.26       99.90     21.92 o 
  -5   4   7     2528.07     2635.03     34.89 o 
  -4   4   7     2172.32     2190.15     32.31 o 
  -3   4   7    15972.84    15376.96    119.28 o 
  -2   4   7    21771.42    21466.14    174.18 o 
  -1   4   7    69058.71    70823.35    743.72 o 
   0   4   7    51660.50    51015.03    495.11 o 
   1   4   7    13679.00    13123.03    117.22 o 
   2   4   7    61776.57    61332.15    643.83 o 
   3   4   7      355.00      436.26     31.00 o 
   4   4   7    35231.36    34591.58    343.82 o 
   5   4   7     3749.81     3588.58     59.55 o 
   6   4   7    21560.45    21221.92    230.11 o 
   7   4   7     7022.19     7108.05    106.97 o 
   8   4   7    10941.43    11136.40    190.42 o 
   9   4   7      161.80      279.05     81.74 o 
  10   4   7     1738.81     1783.00     87.23 o 
  11   4   7       14.29       74.93    100.08 o 
  12   4   7       25.50      130.77    101.59 o 
  13   4   7      398.53      426.92    111.93 o 
  14   4   7       49.43      255.62    242.95 o 
 -15   5   7      104.57      434.13    127.29 o 
 -14   5   7      334.70      489.00    154.49 o 
 -13   5   7     5771.90     6129.94    257.72 o 
 -12   5   7     2857.54     3074.37     80.23 o 
 -11   5   7    31697.07    33045.13    526.88 o 
 -10   5   7    15575.98    15793.97    215.10 o 
  -9   5   7    63324.73    65273.29    836.50 o 
  -8   5   7    30220.86    31158.32    312.36 o 
  -7   5   7    49188.71    49900.64    532.65 o 
  -6   5   7    44366.14    44632.75    439.06 o 
  -5   5   7    50548.84    50722.36    600.68 o 
  -4   5   7    42803.13    42365.69    555.66 o 
  -3   5   7    43056.39    42371.74    393.85 o 
  -2   5   7    74456.00    75267.02    818.12 o 
  -1   5   7    50109.51    50839.76    506.49 o 
   0   5   7    52082.38    49873.61    983.66 o 
   1   5   7    12845.72    12555.87    140.04 o 
   2   5   7      500.78      538.61     27.35 o 
   3   5   7     4160.53     4026.84     54.27 o 
   4   5   7     2969.14     2792.03     56.05 o 
   5   5   7     2926.63     3000.29     60.79 o 
   6   5   7    18767.44    18822.94    198.74 o 
   7   5   7    14423.42    14402.85    202.43 o 
   8   5   7    41900.63    41342.95    635.25 o 
   9   5   7     9174.76     8883.38    193.85 o 
  10   5   7    64734.45    64035.70   1105.71 o 
  11   5   7     1006.53     1110.63     82.99 o 
  12   5   7    33303.60    32712.50    665.57 o 
  13   5   7      231.30      410.41    140.07 o 
  14   5   7    16837.34    17435.44    506.25 o 
 -15   6   7     4735.98     4593.85    570.16 o 
 -14   6   7     1309.26     1471.82    421.96 o 
 -13   6   7     5851.42     6398.11    236.20 o 
 -12   6   7     1606.54     1707.08     68.19 o 
 -11   6   7    14704.11    15187.16    232.62 o 
 -10   6   7      856.16     1047.45     60.31 o 
  -9   6   7     4442.21     4808.74     81.12 o 
  -8   6   7     3084.89     3332.61     65.64 o 
  -7   6   7     3499.46     3637.41     55.54 o 
  -6   6   7     4626.00     4781.92     75.85 o 
  -5   6   7       24.09       70.26     23.11 o 
  -4   6   7     1749.91     1786.75     39.21 o 
  -3   6   7      930.36      936.74     31.48 o 
  -2   6   7    14570.79    14322.05    129.89 o 
  -1   6   7     9274.95     9073.73     84.48 o 
   0   6   7    34170.62    33803.32    340.96 o 
   1   6   7     4096.59     3791.33     78.73 o 
   2   6   7    40865.26    40906.91    422.96 o 
   3   6   7     8011.93     7844.03     99.03 o 
   4   6   7    14969.16    15006.55    201.08 o 
   5   6   7     3228.10     3234.51     54.79 o 
   6   6   7     9009.97     9010.00    111.45 o 
   7   6   7     2071.27     2062.52     82.41 o 
   8   6   7     5256.92     5110.23    113.00 o 
   9   6   7     2173.30     2173.68    120.83 o 
  10   6   7      941.04     1079.36     84.32 o 
  11   6   7     1961.80     1961.39     98.72 o 
  12   6   7       16.23       49.77    111.18 o 
  13   6   7     2183.33     2183.03    142.88 o 
  14   6   7      542.88      785.08    205.48 o 
 -14   7   7       14.55      243.54    167.56 o 
 -13   7   7     2483.01     2840.48    153.50 o 
 -12   7   7        4.38       99.86     73.87 o 
 -11   7   7     6650.53     6586.25    117.45 o 
 -10   7   7       91.45      182.39     49.86 o 
  -9   7   7    12768.76    12762.26    232.49 o 
  -8   7   7      542.63      658.62     50.19 o 
  -7   7   7     8080.91     8295.43    135.33 o 
  -6   7   7     4217.96     4252.10     80.64 o 
  -5   7   7     3169.48     3122.08     76.78 o 
  -4   7   7    12318.56    11877.58    160.48 o 
  -3   7   7      234.03      343.24     26.35 o 
  -2   7   7    15801.71    15341.99    179.91 o 
  -1   7   7      702.74      819.81     33.42 o 
   0   7   7     8829.59     8645.70     97.96 o 
   1   7   7      222.05      301.51     28.58 o 
   2   7   7     3661.17     3768.84     63.56 o 
   3   7   7     3732.74     3768.79     61.07 o 
   4   7   7      432.81      459.26     34.01 o 
   5   7   7     1434.56     1397.18     47.88 o 
   6   7   7     3690.82     3514.15     72.45 o 
   7   7   7     2241.03     2292.42     76.49 o 
   8   7   7     4991.42     4895.43    141.43 o 
   9   7   7     1861.18     1937.85     91.45 o 
  10   7   7     3919.84     4025.37    154.81 o 
  11   7   7      867.05      913.78    117.52 o 
  12   7   7     3835.22     3779.34    198.21 o 
  13   7   7       67.15      260.75    210.71 o 
 -14   8   7     3749.47     3767.79    713.85 o 
 -13   8   7    16791.15    17237.92   1865.22 o 
 -12   8   7     5763.30     5618.22    215.68 o 
 -11   8   7    18384.92    18788.83    725.83 o 
 -10   8   7     5259.28     5162.17    132.49 o 
  -9   8   7     9739.39     9812.73    251.49 o 
  -8   8   7      738.04      780.75     36.37 o 
  -7   8   7      204.46      335.68     67.66 o 
  -6   8   7      239.23      428.09     34.41 o 
  -5   8   7     3255.13     3316.35     52.28 o 
  -4   8   7     7573.86     7793.99    142.44 o 
  -3   8   7    14203.39    13742.67    200.87 o 
  -2   8   7    16992.88    16367.67    155.18 o 
  -1   8   7    30867.57    30649.30    356.79 o 
   0   8   7    56897.53    56713.30    623.91 o 
   1   8   7    31812.64    31759.98    316.11 o 
   2   8   7    68778.53    69077.23    833.00 o 
   3   8   7    31105.37    30879.25    321.65 o 
   4   8   7    60572.81    61107.05    751.84 o 
   5   8   7     9851.30    10060.11    127.39 o 
   6   8   7    34705.39    34933.41    524.40 o 
   7   8   7     1417.57     1464.17     71.61 o 
   8   8   7    17675.33    17596.74    254.85 o 
   9   8   7      375.95      396.15     73.20 o 
  10   8   7     5556.10     5362.54    190.91 o 
  11   8   7       61.31      245.81    111.40 o 
  12   8   7       88.02      226.52    197.74 o 
  13   8   7       30.55       81.24    174.66 o 
 -13   9   7      370.53      443.47    185.80 o 
 -12   9   7     3131.54     3196.68    311.71 o 
 -11   9   7     3227.19     3368.96    182.43 o 
 -10   9   7    14167.35    14315.00    753.53 o 
  -9   9   7    13847.62    13885.69    215.43 o 
  -8   9   7    17975.13    17757.64    308.98 o 
  -7   9   7    19941.06    20581.41    294.88 o 
  -6   9   7    15056.37    15342.94    235.63 o 
  -5   9   7    24192.94    24107.75    426.65 o 
  -4   9   7    10108.92    10208.10    164.13 o 
  -3   9   7    20073.27    19758.05    282.83 o 
  -2   9   7     5692.16     5653.71    112.06 o 
  -1   9   7    10687.28    10590.31    114.50 o 
   0   9   7     3742.02     3639.19     78.31 o 
   1   9   7     4601.47     4776.66     80.13 o 
   2   9   7       10.03       83.40     44.43 o 
   3   9   7      997.65     1006.31     49.91 o 
   4   9   7      172.73      296.81     41.04 o 
   5   9   7     1164.92     1198.85     53.56 o 
   6   9   7     4833.29     4781.85    122.57 o 
   7   9   7      558.63      587.77     60.61 o 
   8   9   7    11089.42    11026.96    180.48 o 
   9   9   7       19.92       84.52     99.59 o 
  10   9   7    17449.88    16640.45    488.69 o 
  11   9   7       18.55      -21.41    176.24 o 
  12   9   7    11285.26    10962.16    486.61 o 
 -12  10   7     2126.93     1735.64    212.86 o 
 -11  10   7       12.11      293.76    124.71 o 
 -10  10   7      960.27     1277.59    200.16 o 
  -9  10   7      145.06      188.71    121.00 o 
  -8  10   7     2303.76     2246.05     90.02 o 
  -7  10   7     5798.33     5894.84    187.12 o 
  -6  10   7      346.34      390.19     68.41 o 
  -5  10   7     5579.54     5288.99    155.88 o 
  -4  10   7      183.92      227.19     43.95 o 
  -3  10   7     3095.99     3144.63     84.57 o 
  -2  10   7     1601.88     1528.41     44.58 o 
  -1  10   7     1715.32     1627.66     49.88 o 
   0  10   7       60.29      127.55     32.43 o 
   1  10   7     4171.05     4014.48     77.41 o 
   2  10   7       58.68      114.78     34.95 o 
   3  10   7     2083.46     2206.88     75.89 o 
   4  10   7     2087.10     2128.00     55.32 o 
   5  10   7       55.20       91.50     32.75 o 
   6  10   7     1612.90     1585.36     50.97 o 
   7  10   7     2806.83     2931.36    114.44 o 
   8  10   7     2546.79     2748.23    272.36 o 
   9  10   7     2209.51     1968.62    203.15 o 
  10  10   7     1413.46     1510.59    226.84 o 
  11  10   7     2150.43     2297.90    250.76 o 
 -11  11   7     4404.16     4458.06    328.54 o 
 -10  11   7     4838.02     5195.71    231.35 o 
  -9  11   7    16646.33    17171.59    641.13 o 
  -8  11   7     9357.36     9306.03    353.86 o 
  -7  11   7    27841.41    28313.90    570.24 o 
  -6  11   7    11541.83    12070.46    243.37 o 
  -5  11   7    23897.67    24135.87    467.32 o 
  -4  11   7    25068.08    24546.37    411.58 o 
  -3  11   7     8561.67     8992.62    146.77 o 
  -2  11   7    15246.49    15416.94    326.33 o 
  -1  11   7     2587.84     2649.43     91.81 o 
   0  11   7     9555.60     9677.60    145.28 o 
   1  11   7       38.69      151.88     37.48 o 
   2  11   7     1470.97     1520.20     67.36 o 
   3  11   7     5272.41     5294.50    106.77 o 
   4  11   7     1974.71     1905.24     50.60 o 
   5  11   7     5073.51     5274.33    132.32 o 
   6  11   7     5562.95     5429.37    201.20 o 
   7  11   7     1626.69     1674.25    168.01 o 
   8  11   7     5353.42     5705.31    265.15 o 
   9  11   7      463.94      528.38    190.38 o 
  10  11   7     8821.85     8801.18    330.33 o 
 -10  12   7      686.71      663.17    185.49 o 
  -9  12   7     4032.58     4071.98    186.84 o 
  -8  12   7       46.54      103.81     99.28 o 
  -7  12   7     1583.49     1646.41    129.88 o 
  -6  12   7       42.59      128.52     93.17 o 
  -5  12   7        5.49      150.36     70.34 o 
  -4  12   7     9659.22     9516.23    249.47 o 
  -3  12   7     2154.12     2014.81     65.27 o 
  -2  12   7     8480.01     8757.27    178.19 o 
  -1  12   7     2714.10     2830.01     69.06 o 
   0  12   7    10821.69    11144.88    336.06 o 
   1  12   7     7453.44     7541.98    225.68 o 
   2  12   7    18660.68    17754.77    488.63 o 
   3  12   7    13225.97    13108.25    281.91 o 
   4  12   7    27331.75    26511.10    599.91 o 
   5  12   7     5029.59     5115.39    225.12 o 
   6  12   7    18616.30    18563.34    483.67 o 
   7  12   7     3002.89     2982.48    183.04 o 
   8  12   7     5647.16     5709.35    249.22 o 
   9  12   7     1419.62     1709.11    206.18 o 
  -9  13   7      189.19      363.90    177.94 o 
  -8  13   7       33.54      115.08    137.15 o 
  -7  13   7       68.13       99.47    107.62 o 
  -6  13   7      529.38      690.22    139.46 o 
  -5  13   7      523.63      821.49    156.18 o 
  -4  13   7      830.22     1006.93    136.34 o 
  -3  13   7      430.51      499.03    144.72 o 
  -2  13   7       34.80      395.47    181.05 o 
  -1  13   7     2685.50     2701.19    100.29 o 
   0  13   7      890.88      908.20     71.69 o 
   1  13   7     3199.89     2975.77    118.43 o 
   2  13   7      710.98      694.86    115.96 o 
   3  13   7     4665.86     4506.62    204.93 o 
   4  13   7      831.35      974.81    150.69 o 
   5  13   7     3749.30     3620.61    178.85 o 
   6  13   7     3443.57     3806.28    253.38 o 
   7  13   7     2620.31     2534.28    186.48 o 
  -7  14   7      658.21      984.54    181.29 o 
  -6  14   7     1198.83     1344.30    163.23 o 
  -5  14   7     2394.06     2456.10    178.15 o 
  -4  14   7       86.54      366.93    130.16 o 
  -3  14   7     6211.05     6428.32    588.57 o 
  -2  14   7     1015.73     1305.40    173.36 o 
  -1  14   7     9058.79     8809.62    327.94 o 
   0  14   7     7347.07     6671.45    294.01 o 
   1  14   7     3745.14     3707.09    235.07 o 
   2  14   7    11155.46    10832.61    284.33 o 
   3  14   7     1526.23     1373.83    114.87 o 
   4  14   7     9066.67     8579.05    253.15 o 
   5  14   7      679.59      799.22    186.21 o 
  -3  15   7     6953.13     6748.79    369.51 o 
  -2  15   7     6860.56     6404.81    369.98 o 
  -1  15   7     3040.80     2937.19    282.69 o 
   0  15   7     3893.80     3327.47    243.43 o 
   1  15   7      847.37     1133.89    192.46 o 
   2  15   7      339.51      443.16    173.94 o 
 -16   0   8     2177.77     2581.87    326.18 o 
 -15   0   8      764.11      720.21    132.66 o 
 -14   0   8     3016.94     3106.60    259.98 o 
 -13   0   8     3609.72     3673.84    122.28 o 
 -12   0   8      185.03      252.54     94.64 o 
 -11   0   8    21696.70    21996.39    412.87 o 
 -10   0   8     7477.12     7434.27    143.12 o 
  -9   0   8    36616.30    35792.23    518.24 o 
  -8   0   8    28728.74    28931.52    377.93 o 
  -7   0   8   100974.07   100668.44   1787.33 o 
  -6   0   8    19260.70    18618.08    473.65 o 
  -5   0   8   181489.02   181345.28   4536.84 o 
  -4   0   8     4725.22     4660.58     53.44 o 
  -3   0   8   242043.33   244395.13   5892.78 o 
  -2   0   8     5895.27     5695.90     87.18 o 
  -1   0   8    93488.20    94037.66   1524.87 o 
   0   0   8       31.95      226.61     39.04 o 
   1   0   8    38221.54    36452.82    600.50 o 
   2   0   8     5723.46     5784.46     89.54 o 
   3   0   8     4578.56     4845.03     80.70 o 
   4   0   8     4757.99     5004.95    108.75 o 
   5   0   8       19.74      189.60    114.72 o 
   6   0   8     8704.70     8502.97    144.74 o 
   7   0   8     5975.57     6084.37    126.75 o 
   8   0   8     5910.26     5780.20    147.85 o 
   9   0   8    28550.16    28421.11    534.69 o 
  10   0   8     5143.05     5293.25    280.74 o 
  11   0   8    40816.02    40114.80   1175.07 o 
  12   0   8     2327.14     2396.14    319.62 o 
  13   0   8    31423.74    31786.12   1042.92 o 
  14   0   8     5483.46     5645.26    465.16 o 
  15   0   8    17808.35    16962.22    609.41 o 
 -16   1   8     3509.07     3213.45    189.38 o 
 -15   1   8    10519.85     9878.22    334.91 o 
 -14   1   8     4594.33     4416.01    149.59 o 
 -13   1   8    15082.35    15083.04    230.48 o 
 -12   1   8     3223.28     3301.45    111.53 o 
 -11   1   8    14947.78    14960.44    187.36 o 
 -10   1   8     1758.93     1793.58     58.51 o 
  -9   1   8    13983.19    14237.77    138.06 o 
  -8   1   8     2201.36     2241.66     50.90 o 
  -7   1   8     3830.38     3975.61     48.70 o 
  -6   1   8      832.67      928.60     39.34 o 
  -5   1   8     1078.16     1085.38     32.16 o 
  -4   1   8     5823.70     5753.79     91.55 o 
  -3   1   8     2712.67     2484.69     41.72 o 
  -2   1   8     2895.77     2751.85     43.23 o 
  -1   1   8     6921.78     6327.38     53.47 o 
   0   1   8     2826.18     3330.90     51.84 o 
   1   1   8    19994.48    18918.75    165.86 o 
   2   1   8     3628.35     3866.76     51.68 o 
   3   1   8    77481.05    78838.82    978.00 o 
   4   1   8       89.53      134.13     32.40 o 
   5   1   8    58325.77    58578.81    943.22 o 
   6   1   8     2542.24     2549.45     61.46 o 
   7   1   8    31380.90    31673.10    359.96 o 
   8   1   8     2889.26     3047.74     75.30 o 
   9   1   8     9998.00    10335.31    187.78 o 
  10   1   8      592.74      540.40    126.24 o 
  11   1   8     3807.91     3765.21    152.57 o 
  12   1   8      115.17      223.65    105.66 o 
  13   1   8      191.01      209.45    114.43 o 
  14   1   8      203.68      304.82    128.48 o 
  15   1   8       42.74       54.04    157.41 o 
 -16   2   8      673.75      557.82    128.62 o 
 -15   2   8     1317.63     1347.25    109.07 o 
 -14   2   8      622.39      812.49    173.67 o 
 -13   2   8      236.43      348.93     56.53 o 
 -12   2   8     1726.98     1726.44    117.70 o 
 -11   2   8     5281.16     5218.41    109.25 o 
 -10   2   8     2033.57     2198.91     85.67 o 
  -9   2   8    15482.37    15966.66    196.09 o 
  -8   2   8      509.36      614.90     33.15 o 
  -7   2   8     6503.64     6583.03     66.36 o 
  -6   2   8      155.84      238.37     31.22 o 
  -5   2   8     8700.08     7912.06    131.87 o 
  -4   2   8     4771.61     4581.34     79.80 o 
  -3   2   8    16855.35    16549.12    158.23 o 
  -2   2   8    13205.07    13878.70    137.14 o 
  -1   2   8     7647.61     7432.02     97.01 o 
   0   2   8       94.59      143.48     26.52 o 
   1   2   8     2301.37     2406.83     38.60 o 
   2   2   8     3464.56     3693.44     55.84 o 
   3   2   8     7306.81     7396.91     83.02 o 
   4   2   8     3014.08     3037.74     54.66 o 
   5   2   8     4048.27     3912.45     67.82 o 
   6   2   8     3275.19     3336.79     63.20 o 
   7   2   8     1011.60     1034.13     51.00 o 
   8   2   8      876.16      914.13     56.99 o 
   9   2   8     9378.88     9151.80    227.47 o 
  10   2   8     5798.20     5692.90    205.07 o 
  11   2   8     6029.25     5935.14    195.49 o 
  12   2   8      888.64      941.97    128.27 o 
  13   2   8     1923.63     2005.49    171.44 o 
  14   2   8      319.84      669.02    144.75 o 
 -16   3   8     6994.95     7320.43    321.86 o 
 -15   3   8    20359.56    20906.19   1009.05 o 
 -14   3   8    12822.05    12276.26    285.21 o 
 -13   3   8    31620.03    31948.82    516.57 o 
 -12   3   8    15997.18    16574.59    281.72 o 
 -11   3   8    35883.39    36669.88    842.34 o 
 -10   3   8     4503.97     4651.66    112.44 o 
  -9   3   8    33668.73    34330.56    804.32 o 
  -8   3   8     3121.75     2985.07     50.08 o 
  -7   3   8    16977.96    16860.65    148.85 o 
  -6   3   8      635.45      691.82     37.81 o 
  -5   3   8     2465.52     2372.75     65.06 o 
  -4   3   8      210.93      337.89     41.76 o 
  -3   3   8     5810.35     5241.57    122.32 o 
  -2   3   8     5439.94     5763.16     59.99 o 
  -1   3   8    89877.23    90954.62   1042.93 o 
   0   3   8      284.39      348.64     22.93 o 
   1   3   8   131317.42   132462.11   2052.85 o 
   2   3   8       79.83      116.88     30.10 o 
   3   3   8   107484.09   107697.79   1409.29 o 
   4   3   8     3605.36     3935.36     63.62 o 
   5   3   8   119299.60   120840.59   1703.15 o 
   6   3   8     1555.94     1765.61     71.17 o 
   7   3   8    89465.25    93170.78   1278.58 o 
   8   3   8     4053.27     4152.07    120.12 o 
   9   3   8    22465.16    21938.69    340.42 o 
  10   3   8     1534.54     1560.29    113.30 o 
  11   3   8     7402.53     7666.59    207.67 o 
  12   3   8      462.32      448.15    109.65 o 
  13   3   8      112.06      123.86    152.71 o 
  14   3   8      109.04      250.12    122.03 o 
 -15   4   8       10.64      256.58    131.42 o 
 -14   4   8       84.68      116.13     93.20 o 
 -13   4   8      112.28      223.92     76.28 o 
 -12   4   8        8.00      114.27     63.74 o 
 -11   4   8     7555.14     7533.87    117.76 o 
 -10   4   8      685.21      697.48     43.03 o 
  -9   4   8    18742.07    19403.42    228.35 o 
  -8   4   8     2388.74     2330.88     48.49 o 
  -7   4   8    55254.15    55667.40    589.72 o 
  -6   4   8     2540.77     2485.58     33.33 o 
  -5   4   8    66193.19    64978.53    921.31 o 
  -4   4   8     1727.19     1718.55     40.85 o 
  -3   4   8   113183.02   115778.45   1473.68 o 
  -2   4   8      294.82      334.15     20.61 o 
  -1   4   8    61519.79    61675.32    715.71 o 
   0   4   8      862.94      828.11     27.61 o 
   1   4   8    27503.63    26379.79    236.75 o 
   2   4   8     3117.67     3182.80     64.11 o 
   3   4   8     6089.73     6072.44     70.04 o 
   4   4   8     1148.19     1042.63     40.74 o 
   5   4   8     6357.37     6459.68     82.59 o 
   6   4   8       71.10      138.93     41.08 o 
   7   4   8     6792.11     7052.99    106.81 o 
   8   4   8       61.91      237.65     81.95 o 
   9   4   8    17751.67    17521.85    304.17 o 
  10   4   8     1469.89     1657.28     91.69 o 
  11   4   8    13146.59    12915.76    326.72 o 
  12   4   8     3459.17     3278.09    210.31 o 
  13   4   8    11504.10    11738.04    311.86 o 
  14   4   8     2345.63     2669.16    181.57 o 
 -15   5   8        5.65      -60.53    177.62 o 
 -14   5   8      249.76      251.01    137.08 o 
 -13   5   8      105.73      211.35    101.16 o 
 -12   5   8      712.12      841.30     71.58 o 
 -11   5   8       21.80      156.24     47.70 o 
 -10   5   8      146.62      273.02     42.48 o 
  -9   5   8       10.07       -7.78     48.36 o 
  -8   5   8     2636.59     2672.61     49.88 o 
  -7   5   8      148.40      173.02     24.26 o 
  -6   5   8     1299.32     1244.04     27.10 o 
  -5   5   8     1376.48     1353.34     30.82 o 
  -4   5   8     1211.40     1213.16     28.72 o 
  -3   5   8      115.72      153.62     24.19 o 
  -2   5   8     2682.58     2782.71     44.96 o 
  -1   5   8     9636.35     9656.60     87.46 o 
   0   5   8     2720.55     2610.31     47.09 o 
   1   5   8      411.53      419.55     29.91 o 
   2   5   8     1224.58     1193.69     43.72 o 
   3   5   8      475.80      537.10     34.51 o 
   4   5   8      410.27      431.05     33.24 o 
   5   5   8     1644.90     1672.74     52.20 o 
   6   5   8      320.83      389.25     42.58 o 
   7   5   8       53.85      172.67     50.72 o 
   8   5   8     1160.03     1146.32     75.36 o 
   9   5   8       74.87      -17.99     92.34 o 
  10   5   8      454.58      565.16    133.93 o 
  11   5   8      383.69      573.13    103.47 o 
  12   5   8      254.40      421.04    171.72 o 
  13   5   8        3.81      270.19    143.37 o 
  14   5   8     1298.28     1437.69    171.60 o 
 -15   6   8      410.24      648.68    183.40 o 
 -14   6   8      440.52      358.70    156.11 o 
 -13   6   8      115.10      208.25     82.87 o 
 -12   6   8     4530.07     4472.08    166.47 o 
 -11   6   8     6666.53     6892.45    109.25 o 
 -10   6   8     5210.70     5356.57    104.23 o 
  -9   6   8    26338.41    26875.91    383.72 o 
  -8   6   8     1243.44     1445.57     47.56 o 
  -7   6   8    43273.02    43359.97    452.12 o 
  -6   6   8     1347.06     1414.16     36.00 o 
  -5   6   8    55244.86    54435.07    631.85 o 
  -4   6   8     1717.48     1767.90     45.70 o 
  -3   6   8   101421.51   100775.52   1261.58 o 
  -2   6   8       22.69       95.11     32.38 o 
  -1   6   8    99723.03   100106.94   1253.08 o 
   0   6   8      193.07      196.12     25.72 o 
   1   6   8    32435.13    32337.95    322.32 o 
   2   6   8      381.47      440.25     34.60 o 
   3   6   8    10857.15    10646.13    115.62 o 
   4   6   8      100.71      197.27     39.71 o 
   5   6   8     1133.56     1208.84     60.54 o 
   6   6   8     5238.01     5084.77     90.62 o 
   7   6   8    14523.88    14501.21    227.00 o 
   8   6   8       48.43       90.59     49.17 o 
   9   6   8    27142.68    26539.01    414.63 o 
  10   6   8     1698.13     1710.26    116.82 o 
  11   6   8    16142.53    15199.08    286.38 o 
  12   6   8     3117.68     3362.40    187.35 o 
  13   6   8    10865.42    10840.18    306.24 o 
 -14   7   8     4951.08     5081.66    355.56 o 
 -13   7   8    14707.10    14629.21    883.30 o 
 -12   7   8     7170.57     7298.97    183.20 o 
 -11   7   8    32622.40    32642.12    882.95 o 
 -10   7   8    11958.62    12257.61    226.24 o 
  -9   7   8    22275.55    22674.96    319.90 o 
  -8   7   8    10502.63    10578.76    138.66 o 
  -7   7   8    11490.72    11234.63    122.32 o 
  -6   7   8     1301.71     1365.97     45.52 o 
  -5   7   8      189.30      240.17     30.93 o 
  -4   7   8     1131.78     1135.98     36.79 o 
  -3   7   8    10628.72    10097.26    102.79 o 
  -2   7   8     7367.07     7409.72     91.95 o 
  -1   7   8    37931.43    37952.64    377.14 o 
   0   7   8     2584.10     2607.82     47.70 o 
   1   7   8    66343.41    66960.40    772.65 o 
   2   7   8     5249.25     5207.55    102.92 o 
   3   7   8    63387.31    64159.20    753.47 o 
   4   7   8      620.61      677.78     54.97 o 
   5   7   8    46101.11    46962.82    565.77 o 
   6   7   8       45.55      153.82     62.11 o 
   7   7   8    41151.64    40334.00    585.61 o 
   8   7   8     2323.84     2453.09     83.48 o 
   9   7   8    13537.67    13447.40    265.03 o 
  10   7   8      376.59      414.89     70.51 o 
  11   7   8     8044.80     8030.99    203.75 o 
  12   7   8       32.46      127.12    122.45 o 
  13   7   8     1536.08     1776.37    268.72 o 
 -14   8   8     2094.60     2353.57    653.74 o 
 -13   8   8      148.09       42.56    322.84 o 
 -12   8   8      605.64      543.16    210.26 o 
 -11   8   8     3046.21     3086.59    186.05 o 
 -10   8   8     1292.13     1320.37     61.76 o 
  -9   8   8     3659.53     3789.52     87.62 o 
  -8   8   8     1506.06     1408.32     59.87 o 
  -7   8   8     3286.11     3402.99     70.63 o 
  -6   8   8        9.76       60.42     33.07 o 
  -5   8   8      116.45      200.02     31.55 o 
  -4   8   8     2854.66     2855.20     52.11 o 
  -3   8   8      550.86      743.38     61.38 o 
  -2   8   8     2556.80     2452.54     53.44 o 
  -1   8   8      844.71      872.04     56.81 o 
   0   8   8     2290.64     2312.22     47.51 o 
   1   8   8      995.42      988.30     44.23 o 
   2   8   8     2503.11     2507.48     55.90 o 
   3   8   8     2672.03     2541.34     58.43 o 
   4   8   8     1606.86     1629.26     54.06 o 
   5   8   8     1051.06     1132.13     54.34 o 
   6   8   8     2178.88     2234.85     87.23 o 
   7   8   8       17.81       51.44     76.04 o 
   8   8   8      978.92      983.12     64.44 o 
   9   8   8     2132.80     2035.40    102.59 o 
  10   8   8     2815.04     3039.47    134.35 o 
  11   8   8      720.67      864.96    126.36 o 
  12   8   8     1259.93     1349.15    214.92 o 
 -13   9   8     8451.95     8417.81    816.37 o 
 -12   9   8     1218.03     1208.22    299.17 o 
 -11   9   8    13256.63    13237.34    374.25 o 
 -10   9   8     1307.48     1274.38    130.10 o 
  -9   9   8     7759.19     8255.70    143.46 o 
  -8   9   8      326.57      356.87     37.02 o 
  -7   9   8     2947.34     2952.06     73.08 o 
  -6   9   8      754.57      735.87     70.36 o 
  -5   9   8      843.42      896.94     50.10 o 
  -4   9   8     4442.28     4519.53     83.60 o 
  -3   9   8     1029.11     1171.52     42.31 o 
  -2   9   8     1445.59     1457.14     53.96 o 
  -1   9   8     4663.53     4750.64     79.80 o 
   0   9   8     2069.19     2034.99     49.64 o 
   1   9   8    14340.27    14488.57    165.55 o 
   2   9   8     1118.81     1115.04     47.18 o 
   3   9   8    37817.43    37930.99    456.00 o 
   4   9   8      231.69      293.33     56.99 o 
   5   9   8    30678.00    31081.16    442.17 o 
   6   9   8     1354.79     1368.24     70.64 o 
   7   9   8    14607.72    14743.82    299.63 o 
   8   9   8     3644.46     3613.87    139.18 o 
   9   9   8     6708.19     6804.18    239.84 o 
  10   9   8     4848.17     5006.96    315.16 o 
  11   9   8     1371.58     1639.90    245.84 o 
 -12  10   8       56.21      295.36    168.55 o 
 -11  10   8     5418.69     5816.88    421.95 o 
 -10  10   8      838.65      969.30    163.20 o 
  -9  10   8    17221.39    17744.89    458.30 o 
  -8  10   8     6702.83     6992.06    172.97 o 
  -7  10   8    45324.84    45935.17    956.31 o 
  -6  10   8     7393.12     7241.89    139.42 o 
  -5  10   8    66678.30    65986.38    965.01 o 
  -4  10   8     3648.68     3729.96     87.71 o 
  -3  10   8    47294.55    46599.43    838.59 o 
  -2  10   8      285.43      355.66     39.31 o 
  -1  10   8    35655.35    35365.95    557.55 o 
   0  10   8       69.17      184.01     37.09 o 
   1  10   8    23587.88    23724.91    371.43 o 
   2  10   8      338.95      337.35     49.15 o 
   3  10   8     3454.91     3679.05    118.91 o 
   4  10   8      192.87      266.14     62.25 o 
   5  10   8      355.70      386.56     50.85 o 
   6  10   8      726.66      747.43     54.85 o 
   7  10   8     2527.48     2523.78    210.53 o 
   8  10   8     2026.63     2129.13    186.86 o 
   9  10   8     6937.87     7221.97    297.58 o 
  10  10   8     2504.74     2793.79    235.22 o 
  11  10   8    15117.58    14946.49    479.72 o 
 -11  11   8     1250.26     1474.92    366.93 o 
 -10  11   8     2727.85     2575.91    221.88 o 
  -9  11   8     1203.06     1257.25    176.84 o 
  -8  11   8     2404.11     2479.69    179.26 o 
  -7  11   8     1343.91     1142.14    203.50 o 
  -6  11   8     2674.99     2536.62    113.91 o 
  -5  11   8        0.08       51.40     53.51 o 
  -4  11   8     6230.58     6166.19    139.33 o 
  -3  11   8     1111.15     1224.56     51.79 o 
  -2  11   8     2928.05     3122.12     59.14 o 
  -1  11   8     3317.80     3349.06     80.43 o 
   0  11   8     1456.68     1537.82     64.33 o 
   1  11   8     6413.51     6412.50    168.78 o 
   2  11   8       40.29      143.25     42.73 o 
   3  11   8     9488.37     9753.37    179.97 o 
   4  11   8      581.32      702.65     86.82 o 
   5  11   8     7253.32     7321.62    224.15 o 
   6  11   8        0.67      236.42    133.87 o 
   7  11   8     5099.61     5112.90    236.70 o 
   8  11   8      844.05      896.82    176.74 o 
   9  11   8     2125.46     2244.62    219.68 o 
  10  11   8      790.61      928.87    176.23 o 
 -10  12   8     2360.72     2417.86    235.82 o 
  -9  12   8     3399.20     3569.94    284.27 o 
  -8  12   8     4246.63     4658.60    351.19 o 
  -7  12   8     5518.43     5865.47    405.12 o 
  -6  12   8     5212.16     5134.49    314.68 o 
  -5  12   8     7954.95     8289.18    217.49 o 
  -4  12   8     1460.24     1535.21    137.62 o 
  -3  12   8     5969.36     6078.26    148.46 o 
  -2  12   8      885.83      901.03     80.15 o 
  -1  12   8     5937.47     5758.18    186.92 o 
   0  12   8     4484.79     4156.58    140.51 o 
   1  12   8     1861.19     2039.33     91.85 o 
   2  12   8     3815.26     3755.46    102.06 o 
   3  12   8       91.22      131.09     67.57 o 
   4  12   8     2678.35     2615.82    174.22 o 
   5  12   8      138.40      324.40    134.67 o 
   6  12   8     2243.76     2061.55    159.19 o 
   7  12   8      547.52      874.39    194.86 o 
   8  12   8      493.61      545.81    150.31 o 
  -8  13   8      194.06      416.63    174.42 o 
  -7  13   8     4226.89     4224.84    370.02 o 
  -6  13   8       33.58      -52.67    109.56 o 
  -5  13   8      122.75      224.22    107.52 o 
  -4  13   8      186.34      417.84    105.51 o 
  -3  13   8     2518.23     2288.36    389.48 o 
  -2  13   8      462.05      600.95    107.39 o 
  -1  13   8     9482.54     9658.58    453.71 o 
   0  13   8      219.40      262.56     57.27 o 
   1  13   8    19293.44    18751.13    702.97 o 
   2  13   8      185.34      211.54     84.00 o 
   3  13   8    34868.43    32856.99    738.21 o 
   4  13   8      471.47      606.11    125.14 o 
   5  13   8    27441.29    26488.59    612.32 o 
   6  13   8      853.03      837.39    223.69 o 
   7  13   8    16063.08    15993.82    480.05 o 
  -6  14   8      146.09      132.79    114.47 o 
  -5  14   8    13930.28    14482.21    487.71 o 
  -4  14   8      100.91      315.49    130.60 o 
  -3  14   8    12976.46    13347.11    732.40 o 
  -2  14   8      615.64      905.93    138.80 o 
  -1  14   8    10871.39    10342.63    366.70 o 
   0  14   8     2161.75     1995.37    201.79 o 
   1  14   8     3323.16     3200.64    224.48 o 
   2  14   8      896.20     1060.56    186.07 o 
   3  14   8       95.35      191.64    142.68 o 
   4  14   8     1858.74     1944.46    141.15 o 
   5  14   8      171.70      306.04    126.10 o 
  -2  15   8     5210.28     3559.05   2320.48 o 
  -1  15   8     1375.32     1511.80    376.82 o 
   0  15   8      636.19      646.22    279.58 o 
   1  15   8     2598.08     2451.31    309.88 o 
 -16   1   9     8989.31     8999.14    444.49 o 
 -15   1   9      807.25      955.99    166.76 o 
 -14   1   9     2605.68     2622.57    118.66 o 
 -13   1   9     2757.27     2815.93     87.22 o 
 -12   1   9     1614.17     1639.57     67.39 o 
 -11   1   9      611.27      692.20     60.37 o 
 -10   1   9     6567.03     6607.26     92.97 o 
  -9   1   9      132.01      196.10     26.45 o 
  -8   1   9    45896.44    46340.67    567.49 o 
  -7   1   9       86.06      154.08     21.36 o 
  -6   1   9    48372.44    47505.11    565.00 o 
  -5   1   9    14721.14    14680.86    188.32 o 
  -4   1   9    90899.88    85432.42   4126.61 o 
  -3   1   9    40216.95    40788.35    416.85 o 
  -2   1   9   108508.44   112560.00   1386.41 o 
  -1   1   9    31773.64    31418.89    348.17 o 
   0   1   9    68652.50    68041.45    730.93 o 
   1   1   9    31276.05    31810.22    351.95 o 
   2   1   9    30401.31    30725.23    459.20 o 
   3   1   9    30863.91    32003.75    311.99 o 
   4   1   9     7340.30     7462.69     95.41 o 
   5   1   9     5095.37     5223.50     75.83 o 
   6   1   9     1218.16     1249.00     48.86 o 
   7   1   9     2611.90     2517.06     62.65 o 
   8   1   9      581.11      717.06     88.09 o 
   9   1   9     8164.21     8008.49    188.15 o 
  10   1   9     5527.75     5327.54    182.86 o 
  11   1   9    11482.27    11389.36    283.58 o 
  12   1   9    11004.17    10317.43    287.94 o 
  13   1   9     7753.66     7859.88    253.49 o 
  14   1   9     3911.62     3776.55    202.19 o 
 -16   2   9    15805.05    15910.13    549.86 o 
 -15   2   9       65.81      107.87    103.36 o 
 -14   2   9    33407.64    33113.59    786.33 o 
 -13   2   9      467.80      520.87     70.81 o 
 -12   2   9    63391.97    62987.14    886.77 o 
 -11   2   9      123.28      229.31     74.82 o 
 -10   2   9    69930.52    72110.57   1238.15 o 
  -9   2   9      933.19     1011.14     41.22 o 
  -8   2   9    46652.84    47239.41    482.61 o 
  -7   2   9     1908.60     1835.01     61.74 o 
  -6   2   9    29172.57    28975.94    433.83 o 
  -5   2   9      537.89      637.84     44.26 o 
  -4   2   9     4661.72     4609.56     59.76 o 
  -3   2   9     8846.32     8878.35     97.75 o 
  -2   2   9       47.78      161.22     17.16 o 
  -1   2   9    11053.43    11139.02    100.49 o 
   0   2   9     8913.85     8342.16     78.59 o 
   1   2   9    11950.30    11504.51    107.72 o 
   2   2   9    82597.17    84217.38   1008.21 o 
   3   2   9    40250.87    40594.28    414.90 o 
   4   2   9    54635.75    53749.23    806.37 o 
   5   2   9    49856.13    50188.70    561.26 o 
   6   2   9    54078.36    54227.20    683.61 o 
   7   2   9    47023.96    47887.49    654.37 o 
   8   2   9    21434.06    21085.45    323.28 o 
   9   2   9    31341.99    31157.21    632.94 o 
  10   2   9    14929.14    14602.92    398.40 o 
  11   2   9    17920.73    17349.93    384.82 o 
  12   2   9     1167.03     1404.01    224.96 o 
  13   2   9     2561.48     2815.79    180.21 o 
  14   2   9      163.54      461.22    155.47 o 
 -15   3   9       60.68      173.97    115.50 o 
 -14   3   9       17.86       80.62    102.14 o 
 -13   3   9       19.61      -13.23     90.03 o 
 -12   3   9      712.69      920.17     88.18 o 
 -11   3   9      501.54      572.64     54.70 o 
 -10   3   9     3529.32     3649.49     75.83 o 
  -9   3   9      926.54      973.84     43.44 o 
  -8   3   9     1707.36     1656.73     29.83 o 
  -7   3   9     2781.20     2666.02     60.29 o 
  -6   3   9    18430.29    17893.74    195.17 o 
  -5   3   9     4840.94     4586.98     83.84 o 
  -4   3   9    15901.25    15390.42    165.66 o 
  -3   3   9      909.10      982.61     35.84 o 
  -2   3   9    18730.26    18700.11    200.29 o 
  -1   3   9     2921.97     2944.04     41.31 o 
   0   3   9    18196.46    17871.71    193.13 o 
   1   3   9     5570.43     5578.33     72.37 o 
   2   3   9     3891.36     3853.69     55.90 o 
   3   3   9       59.09       49.83     30.11 o 
   4   3   9       49.61      139.75     36.29 o 
   5   3   9     2321.09     2292.29     56.59 o 
   6   3   9      135.80      237.69     41.66 o 
   7   3   9      877.99     1001.13     53.71 o 
   8   3   9     1117.41     1201.34     76.33 o 
   9   3   9      281.73      460.42     77.85 o 
  10   3   9       87.83      317.35     92.51 o 
  11   3   9       53.79       16.39    107.56 o 
  12   3   9      119.54       91.91    111.14 o 
  13   3   9     2112.89     2301.54    167.25 o 
  14   3   9      106.34      209.59    142.98 o 
 -15   4   9        3.72      104.59    298.79 o 
 -14   4   9    10951.75    10660.46    339.60 o 
 -13   4   9       10.07       32.29     90.85 o 
 -12   4   9    21045.58    21046.26    354.97 o 
 -11   4   9      194.76      259.88     52.77 o 
 -10   4   9    24036.12    24175.66    270.52 o 
  -9   4   9       36.16      181.02     74.19 o 
  -8   4   9    19236.61    19262.70    178.00 o 
  -7   4   9     1958.53     1958.40     70.41 o 
  -6   4   9    19180.99    19263.08    243.99 o 
  -5   4   9    10381.00    10169.39    127.32 o 
  -4   4   9     4426.38     4423.52     76.46 o 
  -3   4   9     5338.83     5223.33     50.07 o 
  -2   4   9     5904.60     5884.77     56.43 o 
  -1   4   9     3194.42     3105.75     46.60 o 
   0   4   9    28758.58    28571.51    361.59 o 
   1   4   9     8390.08     8094.55    101.50 o 
   2   4   9    22509.91    22703.98    245.23 o 
   3   4   9    10510.02    10896.45    113.13 o 
   4   4   9    23062.23    23017.25    241.47 o 
   5   4   9    12666.53    12893.35    200.00 o 
   6   4   9    12089.86    12334.31    148.22 o 
   7   4   9    22974.99    23097.71    309.50 o 
   8   4   9     4623.84     4511.33    106.33 o 
   9   4   9    10138.07    10069.00    214.58 o 
  10   4   9     6064.54     6061.19    177.90 o 
  11   4   9     3393.74     3307.46    181.19 o 
  12   4   9     1885.76     2049.51    172.18 o 
  13   4   9     3692.02     3667.21    189.19 o 
  14   4   9       78.91      191.84    133.65 o 
 -15   5   9       56.89      244.47    136.67 o 
 -14   5   9     2797.39     2945.46    183.99 o 
 -13   5   9      606.24      639.88    111.04 o 
 -12   5   9      173.48      225.31     74.01 o 
 -11   5   9      106.82      197.22     47.74 o 
 -10   5   9     8137.00     8332.73    110.50 o 
  -9   5   9     5789.72     5903.73     78.74 o 
  -8   5   9    32197.30    32894.68    369.90 o 
  -7   5   9    17263.81    16949.54    157.45 o 
  -6   5   9    75509.20    74872.09    847.15 o 
  -5   5   9    13030.36    12884.12    110.41 o 
  -4   5   9   122983.45   123762.11   1651.14 o 
  -3   5   9    22482.88    22260.75    191.52 o 
  -2   5   9   134642.05   136894.38   1913.91 o 
  -1   5   9    21294.46    21033.76    196.92 o 
   0   5   9    81275.91    80246.77    959.85 o 
   1   5   9    19133.49    19220.38    229.82 o 
   2   5   9    53683.56    53063.82    576.22 o 
   3   5   9     5425.33     5441.13     70.71 o 
   4   5   9    15762.06    15306.09    158.02 o 
   5   5   9     9210.22     9261.87    118.87 o 
   6   5   9       44.35      152.81     45.63 o 
   7   5   9      121.08      176.22     53.06 o 
   8   5   9     6273.97     6158.47    122.22 o 
   9   5   9     4810.99     4678.58    188.76 o 
  10   5   9     3703.04     3843.23    147.31 o 
  11   5   9    11850.82    11923.18    306.90 o 
  12   5   9     2162.43     2074.28    144.54 o 
  13   5   9    14892.70    14949.10    417.27 o 
 -14   6   9     5856.06     6374.71    232.20 o 
 -13   6   9       79.70      273.56    121.29 o 
 -12   6   9    11441.38    11545.47    433.97 o 
 -11   6   9       11.22       82.14    103.34 o 
 -10   6   9    18912.17    19602.64    291.07 o 
  -9   6   9       76.75       83.48     44.37 o 
  -8   6   9    17226.80    17225.32    181.99 o 
  -7   6   9     2375.90     2437.81     61.44 o 
  -6   6   9    17094.94    17088.74    201.10 o 
  -5   6   9     1207.88     1218.94     30.14 o 
  -4   6   9     1498.81     1562.90     38.84 o 
  -3   6   9      205.10      263.10     45.67 o 
  -2   6   9      671.87      701.94     34.92 o 
  -1   6   9     5124.08     5210.63     71.89 o 
   0   6   9      924.98      997.72     38.08 o 
   1   6   9    13432.84    13017.19    131.32 o 
   2   6   9     3116.54     3311.09     60.17 o 
   3   6   9    22491.52    21938.73    222.46 o 
   4   6   9     7981.64     7754.49    109.88 o 
   5   6   9     8934.53     8813.11    117.48 o 
   6   6   9    17481.26    17307.07    241.65 o 
   7   6   9     7832.36     7504.59    130.98 o 
   8   6   9     4412.09     4268.28    106.84 o 
   9   6   9     5116.26     4902.18    119.09 o 
  10   6   9     2785.14     2944.16    175.07 o 
  11   6   9     2470.02     2533.16    230.88 o 
  12   6   9     2164.00     2409.77    214.37 o 
  13   6   9      311.18      655.19    168.62 o 
 -14   7   9       48.69        3.94    271.58 o 
 -13   7   9     1294.24     1526.14    610.78 o 
 -12   7   9      139.79      107.81    141.89 o 
 -11   7   9     1355.60     1358.27     97.69 o 
 -10   7   9      726.67      745.44     51.29 o 
  -9   7   9      648.43      715.02     54.21 o 
  -8   7   9     4778.00     4680.36    103.58 o 
  -7   7   9        3.13       97.67     36.87 o 
  -6   7   9    17701.06    17498.83    173.59 o 
  -5   7   9      965.07     1069.98     42.12 o 
  -4   7   9    20924.01    20642.39    225.32 o 
  -3   7   9     4159.54     4207.96     60.60 o 
  -2   7   9    19399.92    18990.65    181.45 o 
  -1   7   9      217.32      279.22     32.96 o 
   0   7   9    11222.68    11319.89    118.63 o 
   1   7   9     3831.16     3847.34     63.98 o 
   2   7   9     1801.19     1829.18     50.32 o 
   3   7   9     4777.76     4842.24     82.64 o 
   4   7   9      582.49      646.61     41.06 o 
   5   7   9      654.58      790.51     62.07 o 
   6   7   9     4458.08     4249.36    110.69 o 
   7   7   9     1021.73      988.86     77.94 o 
   8   7   9     1555.32     1621.37    102.83 o 
   9   7   9       48.03      110.33     69.38 o 
  10   7   9     1557.37     1570.34    143.89 o 
  11   7   9       93.99      105.86    163.04 o 
  12   7   9     1261.59     1314.61    132.16 o 
 -13   8   9        0.29      159.06    161.63 o 
 -12   8   9    27301.53    27236.57    923.64 o 
 -11   8   9      302.15      342.00     81.83 o 
 -10   8   9    34968.19    35838.40    579.56 o 
  -9   8   9      759.79      960.51     56.72 o 
  -8   8   9    33370.39    33443.79    404.24 o 
  -7   8   9      572.09      637.17     37.23 o 
  -6   8   9    12479.36    12281.72    132.85 o 
  -5   8   9      566.11      603.86     32.55 o 
  -4   8   9      341.71      471.83     31.97 o 
  -3   8   9     3786.09     3662.96     63.32 o 
  -2   8   9     1934.16     2134.22     45.27 o 
  -1   8   9      469.45      510.94     38.22 o 
   0   8   9    10605.04    10707.77    116.45 o 
   1   8   9     9324.61     9120.67    114.71 o 
   2   8   9    27640.19    27656.21    344.24 o 
   3   8   9    32009.38    31152.66    348.82 o 
   4   8   9    38950.58    38672.96    465.41 o 
   5   8   9    33283.36    33232.38    485.50 o 
   6   8   9    23294.93    23347.03    337.83 o 
   7   8   9    24778.43    23897.75    347.48 o 
   8   8   9    12875.38    12879.69    217.95 o 
   9   8   9    14390.53    14169.39    323.34 o 
  10   8   9     7444.84     7231.68    244.56 o 
  11   8   9    11675.93    11394.54    467.71 o 
  12   8   9     2249.51     2587.37    251.95 o 
 -13   9   9     1638.88     1877.06    333.04 o 
 -12   9   9       45.52      150.78    153.14 o 
 -11   9   9     1232.87     1469.73    332.44 o 
 -10   9   9     3839.76     3828.10    256.66 o 
  -9   9   9     1842.53     1846.62     97.24 o 
  -8   9   9    13247.15    13848.43    201.23 o 
  -7   9   9     6682.09     6467.32     94.08 o 
  -6   9   9    19104.11    19315.46    209.23 o 
  -5   9   9     7076.04     6985.84    106.08 o 
  -4   9   9    28351.80    27898.98    420.75 o 
  -3   9   9     3967.04     4001.75     69.53 o 
  -2   9   9    21057.43    20752.78    231.54 o 
  -1   9   9     5579.52     5522.02     85.25 o 
   0   9   9    23830.80    23523.80    252.22 o 
   1   9   9     4214.51     4296.39     78.70 o 
   2   9   9    23373.94    23059.30    380.96 o 
   3   9   9     1839.14     2034.24     71.66 o 
   4   9   9    16093.25    15914.13    309.86 o 
   5   9   9     1563.21     1456.50     95.46 o 
   6   9   9     2386.12     2351.92     97.69 o 
   7   9   9     1358.00     1454.00     81.14 o 
   8   9   9      531.15      553.80     99.03 o 
   9   9   9     4551.52     4811.04    178.59 o 
  10   9   9     1720.98     1874.27    244.61 o 
  11   9   9     6809.31     6982.81    382.38 o 
 -12  10   9      361.50      343.36    270.65 o 
 -11  10   9      186.95      194.35    176.79 o 
 -10  10   9      280.25      585.76    158.66 o 
  -9  10   9      900.51      936.23    118.92 o 
  -8  10   9      112.65      123.43     82.75 o 
  -7  10   9     2119.40     2151.12     87.25 o 
  -6  10   9     2493.52     2413.50     54.99 o 
  -5  10   9     1028.58      984.98     40.19 o 
  -4  10   9     2443.79     2429.64     70.32 o 
  -3  10   9     2471.22     2401.85     59.22 o 
  -2  10   9     1258.33     1213.98     52.87 o 
  -1  10   9     3838.20     3918.89     76.13 o 
   0  10   9      435.58      519.53     39.50 o 
   1  10   9     2528.52     2537.06     65.15 o 
   2  10   9     2310.33     2403.20     71.19 o 
   3  10   9      481.81      615.05     85.12 o 
   4  10   9     6736.71     6709.34    193.02 o 
   5  10   9      378.21      374.16     48.35 o 
   6  10   9     1081.24     1238.89     84.51 o 
   7  10   9      477.29      573.25     78.89 o 
   8  10   9      595.10      846.97    157.50 o 
   9  10   9     1574.73     1712.84    179.88 o 
  10  10   9      336.60      472.66    184.87 o 
 -11  11   9      195.07      140.38    161.83 o 
 -10  11   9     3237.99     3713.13    373.03 o 
  -9  11   9      611.92      916.10    169.96 o 
  -8  11   9    11917.60    12247.38    343.70 o 
  -7  11   9       83.80      451.35    114.87 o 
  -6  11   9    29703.32    29940.34    834.59 o 
  -5  11   9      758.80      792.15     76.64 o 
  -4  11   9    36476.70    33175.70   1959.62 o 
  -3  11   9     4286.69     4419.27     82.44 o 
  -2  11   9    21754.41    22283.89    427.28 o 
  -1  11   9    12033.22    12063.92    217.53 o 
   0  11   9    18938.80    18985.84    410.02 o 
   1  11   9    23082.71    23329.81    411.48 o 
   2  11   9     4519.81     4769.20    100.09 o 
   3  11   9    10394.60    10771.85    253.26 o 
   4  11   9      793.15      966.23     81.70 o 
   5  11   9      185.20      193.53     68.21 o 
   6  11   9       45.61      164.05    133.42 o 
   7  11   9      709.11      776.37    140.74 o 
   8  11   9      499.00      625.86    199.63 o 
   9  11   9     1078.81     1480.09    205.01 o 
  -9  12   9      410.19      641.41    179.22 o 
  -8  12   9    14874.05    16077.75    595.94 o 
  -7  12   9      989.88     1132.03    153.32 o 
  -6  12   9     5364.12     5432.50    191.78 o 
  -5  12   9      765.05      821.11    118.35 o 
  -4  12   9     1411.27     1689.58    122.70 o 
  -3  12   9     3605.59     3746.27    109.47 o 
  -2  12   9      737.04      799.82     52.15 o 
  -1  12   9     4419.41     4130.75     94.11 o 
   0  12   9     1608.23     1581.02     85.45 o 
   1  12   9     2933.85     2995.20    170.57 o 
   2  12   9    11000.51    10857.13    264.47 o 
   3  12   9     4798.85     5057.89    139.65 o 
   4  12   9    10955.12    10877.51    350.20 o 
   5  12   9     7534.54     7398.98    244.00 o 
   6  12   9    12217.93    11833.20    338.43 o 
   7  12   9     9765.02     9778.59    454.17 o 
   8  12   9     7044.47     6902.00    305.76 o 
  -8  13   9        2.14     -181.64    217.81 o 
  -7  13   9     1551.11     1809.23    318.57 o 
  -6  13   9       43.94      176.60    124.60 o 
  -5  13   9     1798.48     2087.08    167.06 o 
  -4  13   9      596.01      791.85    182.31 o 
  -3  13   9      729.12      866.69    134.04 o 
  -2  13   9     3306.40     3571.70    329.09 o 
  -1  13   9      199.10      444.59    237.17 o 
   0  13   9     2735.91     2650.98    147.19 o 
   1  13   9      334.65      526.45     88.25 o 
   2  13   9      614.17      555.59     98.07 o 
   3  13   9     1212.35     1363.09    163.44 o 
   4  13   9      416.77      457.92    146.28 o 
   5  13   9     2551.29     2531.55    174.70 o 
   6  13   9     1527.53     1699.06    218.32 o 
  -5  14   9     2247.68     2373.46    200.89 o 
  -4  14   9       29.93      274.93    113.72 o 
  -3  14   9     2502.83     2476.83    178.70 o 
  -2  14   9     2931.64     3075.83    213.12 o 
  -1  14   9      326.61      294.20    238.85 o 
   0  14   9     8066.16     7379.63    421.07 o 
   1  14   9      353.66      547.44    198.28 o 
   2  14   9     7697.01     7714.69    399.55 o 
   3  14   9      653.44      621.27    137.59 o 
   4  14   9     7554.35     6990.87    231.25 o 
 -16   0  10     2330.33     2511.75    345.73 o 
 -15   0  10    12717.53    13787.59    919.82 o 
 -14   0  10     1026.42     1040.83    111.56 o 
 -13   0  10     9618.20     8928.75    284.85 o 
 -12   0  10       76.90       63.07     72.98 o 
 -11   0  10     2196.01     2253.66     86.50 o 
 -10   0  10      532.59      586.14     68.17 o 
  -9   0  10     7130.11     7259.80    109.87 o 
  -8   0  10      924.92      994.01    165.87 o 
  -7   0  10    27691.46    27168.61    503.46 o 
  -6   0  10    31948.34    31787.14    387.65 o 
  -5   0  10    31320.00    31140.19    644.66 o 
  -4   0  10    81566.74    84822.99   1896.28 o 
  -3   0  10    38301.98    39597.54    764.65 o 
  -2   0  10   128830.37   129844.16   2424.05 o 
  -1   0  10    40280.55    40960.62    544.30 o 
   0   0  10   235358.08   241528.39   6141.84 o 
   1   0  10    28440.02    28471.69    473.65 o 
   2   0  10    99156.10    98353.24   1802.39 o 
   3   0  10     5671.02     5545.31    170.82 o 
   4   0  10    22879.08    22630.36    326.14 o 
   5   0  10     7262.68     7436.93    130.83 o 
   6   0  10     2489.19     2725.86    140.33 o 
   7   0  10     9848.00     9826.41    297.85 o 
   8   0  10      959.52     1019.04    131.39 o 
   9   0  10       43.80      -10.30    145.84 o 
  10   0  10     8335.52     8401.89    301.96 o 
  11   0  10        8.34      312.64    194.49 o 
  12   0  10    16188.75    15979.33    697.62 o 
  13   0  10      183.86      267.89    219.49 o 
  14   0  10    14588.75    14751.63    648.33 o 
 -15   1  10     4605.11     5017.60    422.25 o 
 -14   1  10     3788.28     3851.20    202.24 o 
 -13   1  10     8154.22     8049.05    234.56 o 
 -12   1  10     6757.57     6891.17    106.88 o 
 -11   1  10    11028.97    11031.37    184.53 o 
 -10   1  10    15589.90    15457.90    212.32 o 
  -9   1  10    18030.30    18083.19    170.46 o 
  -8   1  10    11915.68    12213.57    135.65 o 
  -7   1  10     4339.97     4290.83     66.48 o 
  -6   1  10     9265.97     8999.51    109.11 o 
  -5   1  10     2879.57     2749.09     59.55 o 
  -4   1  10     2851.37     2834.92     70.67 o 
  -3   1  10    10723.21    10684.57     81.04 o 
  -2   1  10      256.67      271.27     23.14 o 
  -1   1  10     1166.52     1181.23     44.68 o 
   0   1  10     1822.44     1891.44     45.09 o 
   1   1  10     5868.45     5948.03     90.58 o 
   2   1  10    12111.83    12445.10    125.36 o 
   3   1  10     3772.87     3825.01     61.87 o 
   4   1  10    25189.52    25444.05    272.99 o 
   5   1  10     3471.51     3720.66     94.67 o 
   6   1  10    23745.41    23718.10    281.58 o 
   7   1  10     1822.00     1948.72     63.98 o 
   8   1  10    29682.55    29670.25    555.83 o 
   9   1  10      756.91      862.12    144.94 o 
  10   1  10    25566.12    24491.49    509.41 o 
  11   1  10      229.59      433.10    123.13 o 
  12   1  10     6227.81     6487.33    218.92 o 
  13   1  10      374.71      329.04    128.32 o 
  14   1  10      967.99      989.88    162.66 o 
 -15   2  10     1475.27     1943.07    298.06 o 
 -14   2  10      737.99      705.51    119.89 o 
 -13   2  10       19.15      114.76     99.74 o 
 -12   2  10      178.90      228.26     80.72 o 
 -11   2  10     1037.56     1078.63     69.23 o 
 -10   2  10      694.33      765.86     41.09 o 
  -9   2  10     3567.74     3433.98     48.80 o 
  -8   2  10       53.80      109.90     38.03 o 
  -7   2  10     4657.80     4660.14     78.33 o 
  -6   2  10      244.69      303.30     33.18 o 
  -5   2  10     1102.58     1202.51     36.27 o 
  -4   2  10     9360.77     9371.03    104.32 o 
  -3   2  10     1827.50     1851.61     51.79 o 
  -2   2  10    26423.29    26011.81    218.78 o 
  -1   2  10     3508.96     3535.98     51.45 o 
   0   2  10    25619.25    25946.79    265.78 o 
   1   2  10     7488.81     7255.82     85.79 o 
   2   2  10     4867.98     4817.59     66.94 o 
   3   2  10     5198.64     5184.81     80.09 o 
   4   2  10     8705.16     8450.46    129.57 o 
   5   2  10      758.69      830.12     48.68 o 
   6   2  10     2209.49     2278.61     71.95 o 
   7   2  10     1148.25     1417.35     76.95 o 
   8   2  10       12.65      220.28     89.24 o 
   9   2  10      342.63      486.27     97.44 o 
  10   2  10     3116.25     3052.82    179.45 o 
  11   2  10      624.81     1062.77    144.18 o 
  12   2  10     2161.55     2250.24    166.00 o 
  13   2  10      183.53      272.28    151.68 o 
  14   2  10     1388.61     1633.69    175.79 o 
 -15   3  10     7038.84     7193.75    330.61 o 
 -14   3  10     7017.52     6738.44    232.02 o 
 -13   3  10    20572.60    20161.54    503.91 o 
 -12   3  10    19448.84    20364.25    285.44 o 
 -11   3  10    36472.90    36718.84    431.82 o 
 -10   3  10    26627.01    26243.93    321.59 o 
  -9   3  10    44035.83    43933.65    635.82 o 
  -8   3  10    23150.22    22584.44    304.76 o 
  -7   3  10    26637.10    25993.48    333.47 o 
  -6   3  10    32348.04    31737.88    371.35 o 
  -5   3  10    14047.40    13473.24    188.71 o 
  -4   3  10    25255.54    24769.57    266.57 o 
  -3   3  10     2698.51     2685.31     50.60 o 
  -2   3  10     1156.36     1202.28     40.37 o 
  -1   3  10     1191.98     1329.54     34.71 o 
   0   3  10    10443.92    10322.44    102.16 o 
   1   3  10     5287.70     5385.60     72.06 o 
   2   3  10    40917.79    40708.18    422.50 o 
   3   3  10     8206.26     8001.59    111.12 o 
   4   3  10    54650.55    54684.04    613.85 o 
   5   3  10     5592.10     5817.66     85.97 o 
   6   3  10    58788.06    59380.37    738.26 o 
   7   3  10      190.66      381.01     62.66 o 
   8   3  10    70281.50    68528.52   1132.69 o 
   9   3  10     1051.59     1085.76    130.48 o 
  10   3  10    44709.79    43829.58    864.87 o 
  11   3  10      375.96      596.82    148.84 o 
  12   3  10    17866.10    17821.82    420.52 o 
  13   3  10        2.87      -45.05    124.52 o 
 -15   4  10     7766.25     8155.20    298.43 o 
 -14   4  10     1413.04     1550.94    151.52 o 
 -13   4  10     4782.57     5026.96    219.49 o 
 -12   4  10     1221.15     1307.73    125.30 o 
 -11   4  10     2621.69     2437.09     54.21 o 
 -10   4  10      184.88      238.91     21.93 o 
  -9   4  10      504.62      541.51     66.93 o 
  -8   4  10     9721.87     9368.35    167.50 o 
  -7   4  10     4388.98     4202.42     76.36 o 
  -6   4  10    35928.94    35068.64    419.85 o 
  -5   4  10    25002.35    24101.55    268.94 o 
  -4   4  10    53635.32    53636.73    650.94 o 
  -3   4  10    33533.00    33312.59    294.29 o 
  -2   4  10    50057.60    49550.37    495.18 o 
  -1   4  10    16182.77    16006.80    179.20 o 
   0   4  10    44691.16    44751.68    468.65 o 
   1   4  10    11039.21    11072.57    175.67 o 
   2   4  10    38342.71    37637.38    385.36 o 
   3   4  10     6884.61     6867.12     88.68 o 
   4   4  10    23452.21    23115.85    248.56 o 
   5   4  10     3623.96     3625.04     70.07 o 
   6   4  10     2839.59     2974.60     85.56 o 
   7   4  10     1201.33     1234.94     69.00 o 
   8   4  10      392.34      496.10     68.26 o 
   9   4  10      331.28      429.06    108.07 o 
  10   4  10     2756.17     2632.45    133.06 o 
  11   4  10     1609.77     1562.28    155.17 o 
  12   4  10     6702.58     6274.67    212.17 o 
  13   4  10      637.36      729.33    137.53 o 
 -15   5  10       21.33      272.75    135.22 o 
 -14   5  10       50.54      215.76    157.84 o 
 -13   5  10       83.17       96.28    137.11 o 
 -12   5  10       14.47       92.69     89.94 o 
 -11   5  10      772.76      806.77     43.65 o 
 -10   5  10        2.99       81.23     36.87 o 
  -9   5  10     1553.84     1584.89     68.59 o 
  -8   5  10       17.02      154.65     61.97 o 
  -7   5  10       23.36       92.63     56.62 o 
  -6   5  10     2799.59     2763.76     74.85 o 
  -5   5  10      933.74      873.23     49.97 o 
  -4   5  10     7305.92     6956.25     65.02 o 
  -3   5  10     1794.53     1754.39     36.77 o 
  -2   5  10      137.30      188.56     37.38 o 
  -1   5  10     2343.20     2305.57     40.63 o 
   0   5  10     1349.10     1353.43     37.45 o 
   1   5  10      953.66      876.48     34.64 o 
   2   5  10      824.07      943.30     48.38 o 
   3   5  10     1250.69     1253.94     46.21 o 
   4   5  10       31.56      172.26     40.99 o 
   5   5  10      176.58      237.52     42.57 o 
   6   5  10      725.33      735.70     62.19 o 
   7   5  10       14.07       23.26     54.52 o 
   8   5  10      375.54      419.11    100.59 o 
   9   5  10       13.16      138.34     62.34 o 
  10   5  10     1104.10      969.60    134.22 o 
  11   5  10       35.96       99.72    103.51 o 
  12   5  10      142.41      271.92    141.59 o 
  13   5  10      270.70      401.08    172.70 o 
 -14   6  10     5533.95     5772.06    461.78 o 
 -13   6  10     1625.56     1884.31    166.19 o 
 -12   6  10     3009.67     2890.04    140.77 o 
 -11   6  10        4.34      146.48     47.36 o 
 -10   6  10      765.31      731.71     37.80 o 
  -9   6  10     1459.36     1538.85     52.89 o 
  -8   6  10    12672.94    12017.55    222.11 o 
  -7   6  10     7236.74     6951.53    102.72 o 
  -6   6  10    21209.73    20964.32    196.12 o 
  -5   6  10    26743.20    26498.50    337.61 o 
  -4   6  10    30072.85    30258.91    283.16 o 
  -3   6  10    32004.89    32119.35    305.80 o 
  -2   6  10    32421.75    32873.71    379.45 o 
  -1   6  10    19692.49    19547.20    184.25 o 
   0   6  10    41982.16    41822.26    524.91 o 
   1   6  10    10321.98    10072.61    117.54 o 
   2   6  10    45778.31    45922.84    541.58 o 
   3   6  10     3308.54     3351.71     68.62 o 
   4   6  10    31856.32    31477.48    392.00 o 
   5   6  10     1216.82     1202.40     66.16 o 
   6   6  10     9456.47     9248.46    152.42 o 
   7   6  10     1148.17     1187.66     76.13 o 
   8   6  10       76.59      127.34     65.77 o 
   9   6  10      642.66      570.09     67.68 o 
  10   6  10     2747.02     2547.04    137.04 o 
  11   6  10       11.46      151.43    137.02 o 
  12   6  10     5872.98     5593.93    219.22 o 
 -14   7  10     3941.17     4276.79    465.66 o 
 -13   7  10    12249.52    12373.35    947.88 o 
 -12   7  10     7372.86     7656.17    296.73 o 
 -11   7  10    17885.41    17571.78    385.99 o 
 -10   7  10    11855.21    11721.87    171.35 o 
  -9   7  10    19567.06    20146.36    270.22 o 
  -8   7  10    28322.65    28144.56    371.03 o 
  -7   7  10    33784.11    33200.17    351.69 o 
  -6   7  10    24223.28    24350.96    245.49 o 
  -5   7  10    12923.10    12960.67    139.02 o 
  -4   7  10    14223.55    14012.61    143.92 o 
  -3   7  10     1059.72     1076.21     41.96 o 
  -2   7  10       75.70      149.24     31.25 o 
  -1   7  10      216.45      323.05     37.83 o 
   0   7  10    10491.53    10470.13    118.24 o 
   1   7  10       15.27       38.73     32.38 o 
   2   7  10    19852.59    19546.48    213.74 o 
   3   7  10       50.87      101.62     38.04 o 
   4   7  10    35958.44    35387.36    419.13 o 
   5   7  10     3168.21     3089.68    102.20 o 
   6   7  10    56236.56    55637.60    858.60 o 
   7   7  10     2354.60     2330.53     98.87 o 
   8   7  10    31081.71    31065.54    510.42 o 
   9   7  10     1072.71     1210.37     86.75 o 
  10   7  10    18163.11    17710.12    382.40 o 
  11   7  10      431.26      516.29    148.43 o 
  12   7  10    14441.12    13738.86    334.65 o 
 -13   8  10      174.28      425.73    166.96 o 
 -12   8  10      148.53      577.88    249.30 o 
 -11   8  10      216.73      465.59    129.43 o 
 -10   8  10     2320.48     2292.61    125.36 o 
  -9   8  10      349.86      363.65     42.52 o 
  -8   8  10     2010.28     1988.42     62.20 o 
  -7   8  10     2183.37     2082.42     65.86 o 
  -6   8  10      785.57      837.42     44.97 o 
  -5   8  10     1325.85     1396.33     58.85 o 
  -4   8  10     1476.29     1508.45     41.16 o 
  -3   8  10      343.60      560.60     48.89 o 
  -2   8  10     1077.75     1099.43     43.54 o 
  -1   8  10      107.79      253.43     39.68 o 
   0   8  10     2431.97     2470.57     54.40 o 
   1   8  10     6908.64     6811.89    108.44 o 
   2   8  10     1895.00     1971.83     56.06 o 
   3   8  10     9296.34     9309.16    154.72 o 
   4   8  10     5414.71     5282.63    135.54 o 
   5   8  10     3632.59     3716.34    142.16 o 
   6   8  10        2.62      116.82     55.97 o 
   7   8  10      804.88      677.42     75.21 o 
   8   8  10     1108.89     1133.64     71.07 o 
   9   8  10     1482.10     1346.12    127.70 o 
  10   8  10     2445.78     2467.85    133.55 o 
  11   8  10     1469.19     1716.62    259.84 o 
 -12   9  10     3432.12     3260.32    343.57 o 
 -11   9  10     8343.86     8411.85    329.39 o 
 -10   9  10     8185.18     8047.31    376.37 o 
  -9   9  10     5937.36     5928.10    202.46 o 
  -8   9  10    16659.12    16417.02    273.96 o 
  -7   9  10     2700.26     2709.86     66.64 o 
  -6   9  10     8442.90     8477.91    145.18 o 
  -5   9  10      689.73      762.67     44.52 o 
  -4   9  10     1734.11     1792.49     48.27 o 
  -3   9  10      405.50      445.45     45.60 o 
  -2   9  10     2158.10     2112.43     63.52 o 
  -1   9  10     1423.04     1515.75     49.25 o 
   0   9  10     2282.86     2256.06     59.25 o 
   1   9  10     4968.14     4856.86     79.46 o 
   2   9  10     4386.98     4242.01     75.63 o 
   3   9  10     5866.03     5785.84     98.12 o 
   4   9  10    18192.90    17509.86    281.22 o 
   5   9  10     3243.17     3182.32    150.98 o 
   6   9  10    16946.12    17279.04    261.78 o 
   7   9  10     2007.75     2193.27    148.01 o 
   8   9  10    18262.02    18605.19    379.41 o 
   9   9  10      239.24      606.21    124.92 o 
  10   9  10    11789.35    12127.32    488.51 o 
 -11  10  10      124.82      260.08    183.57 o 
 -10  10  10       48.87       79.43    225.34 o 
  -9  10  10     1231.24     1254.36    165.02 o 
  -8  10  10     1707.32     1840.32    135.50 o 
  -7  10  10     5297.21     5382.47    212.26 o 
  -6  10  10    12018.72    12149.76    172.84 o 
  -5  10  10    11646.43    11559.10    158.25 o 
  -4  10  10    23317.45    23488.51    293.28 o 
  -3  10  10    10833.32    11056.96    154.96 o 
  -2  10  10    38893.01    38442.91    504.57 o 
  -1  10  10    14478.54    14137.15    280.61 o 
   0  10  10    49740.92    49710.87    777.09 o 
   1  10  10     6623.72     6623.73    109.61 o 
   2  10  10    36207.67    36425.87    840.87 o 
   3  10  10     3229.08     3428.15     90.36 o 
   4  10  10    15748.21    16202.28    360.97 o 
   5  10  10     3239.69     3436.92    114.45 o 
   6  10  10      964.11     1042.20    166.66 o 
   7  10  10     1640.70     1822.29    127.84 o 
   8  10  10      226.20      505.69    167.56 o 
   9  10  10      105.95      162.67    145.53 o 
  10  10  10     1627.13     1728.16    225.25 o 
 -10  11  10     2072.17     2066.05    209.80 o 
  -9  11  10     3793.02     3757.87    415.96 o 
  -8  11  10     2044.52     2315.73    198.63 o 
  -7  11  10     4310.84     4728.27    291.91 o 
  -6  11  10      573.86      647.54    129.34 o 
  -5  11  10     5624.64     5219.59    154.57 o 
  -4  11  10       25.40       99.54     57.30 o 
  -3  11  10     5561.85     5505.97    133.18 o 
  -2  11  10      593.46      608.53     48.58 o 
  -1  11  10     2789.43     2965.19     80.33 o 
   0  11  10     2586.33     2605.51     74.09 o 
   1  11  10      383.91      489.70     67.12 o 
   2  11  10     4235.96     4280.27    112.39 o 
   3  11  10       12.97      146.76    117.18 o 
   4  11  10     5580.90     5467.05    152.93 o 
   5  11  10       21.87       93.33     75.01 o 
   6  11  10     5436.69     5509.52    254.65 o 
   7  11  10       30.86      159.43    131.17 o 
   8  11  10     5586.88     5880.01    335.12 o 
  -9  12  10     3095.83     3079.50    279.34 o 
  -8  12  10      185.02       67.90    156.28 o 
  -7  12  10     3812.13     4420.01    281.29 o 
  -6  12  10      524.21      551.89    112.98 o 
  -5  12  10     6231.25     6625.81    421.67 o 
  -4  12  10     3302.31     3494.92    264.41 o 
  -3  12  10     3661.18     3946.61    222.21 o 
  -2  12  10     5911.88     6075.97    176.27 o 
  -1  12  10      687.28      777.77     75.11 o 
   0  12  10    10001.86    10224.19    354.22 o 
   1  12  10        5.80       -6.37    105.41 o 
   2  12  10     8924.46     8876.68    382.48 o 
   3  12  10       32.97      286.60    108.21 o 
   4  12  10     4333.72     4272.36    193.17 o 
   5  12  10      152.52      253.12    116.36 o 
   6  12  10      953.77     1189.49    145.68 o 
   7  12  10     1779.15     1593.96    224.96 o 
  -7  13  10     5440.66     6354.70    798.19 o 
  -6  13  10     4578.03     4902.73    368.64 o 
  -5  13  10     3905.05     4315.75    262.97 o 
  -4  13  10     3060.71     3023.11    156.96 o 
  -3  13  10     1136.81     1253.27    128.52 o 
  -2  13  10      389.33      464.78    126.41 o 
  -1  13  10       62.88      142.03    140.46 o 
   0  13  10      923.35     1056.30    132.24 o 
   1  13  10     3141.48     2848.54    166.50 o 
   2  13  10     4184.15     4285.28    222.16 o 
   3  13  10     3697.00     3681.62    236.23 o 
   4  13  10    11398.26    11045.79    320.27 o 
   5  13  10     1210.43     1168.34    156.50 o 
  -4  14  10     7484.60     8258.63    441.62 o 
  -3  14  10     2562.57     2878.86    194.09 o 
  -2  14  10     9053.50     8716.91    389.18 o 
  -1  14  10     3633.49     3794.22    231.49 o 
   0  14  10     7686.11     7266.56    369.85 o 
   1  14  10     1516.93     1693.48    205.44 o 
   2  14  10     2187.33     1917.26    218.71 o 
 -15   1  11     8936.91     8884.25    372.24 o 
 -14   1  11      755.44      564.01    265.67 o 
 -13   1  11    11426.36    11090.26    354.89 o 
 -12   1  11     2325.08     2298.09    124.93 o 
 -11   1  11    10265.00    10335.88    126.28 o 
 -10   1  11     1713.72     1857.74     41.69 o 
  -9   1  11        7.43       68.62     18.69 o 
  -8   1  11     1968.66     1996.44     57.92 o 
  -7   1  11     3002.83     3046.17     67.97 o 
  -6   1  11       38.98       56.74     40.11 o 
  -5   1  11    19872.21    19823.05    211.69 o 
  -4   1  11      215.62      320.21     39.01 o 
  -3   1  11    57246.96    57360.88    705.43 o 
  -2   1  11     3457.76     3454.72     75.70 o 
  -1   1  11   121086.69   122821.79   1642.14 o 
   0   1  11     3241.69     3235.76     54.94 o 
   1   1  11   127241.61   128922.48   1800.51 o 
   2   1  11      322.62      389.55     36.28 o 
   3   1  11    58978.86    59574.50    714.95 o 
   4   1  11     1001.61     1133.29     48.45 o 
   5   1  11    12393.47    12345.37    174.01 o 
   6   1  11     1697.34     1796.24     61.16 o 
   7   1  11     5184.18     5249.53    158.11 o 
   8   1  11     2763.70     2597.35    134.00 o 
   9   1  11       97.68      144.62     97.81 o 
  10   1  11       18.07       39.78     94.87 o 
  11   1  11     1255.02     1101.29    153.29 o 
  12   1  11      375.10      564.89    124.79 o 
  13   1  11     2007.07     2056.09    263.34 o 
 -15   2  11     5590.65     5915.66    353.13 o 
 -14   2  11     1164.68     1209.01    154.76 o 
 -13   2  11    19387.91    19414.63    597.70 o 
 -12   2  11     2430.15     2398.18     68.53 o 
 -11   2  11    47286.82    47354.82    583.14 o 
 -10   2  11     2556.28     2707.74     98.40 o 
  -9   2  11    80068.92    78612.32   1253.99 o 
  -8   2  11      305.00      361.18     76.53 o 
  -7   2  11    74160.74    74084.97   1031.89 o 
  -6   2  11      436.65      527.38     39.77 o 
  -5   2  11    49412.40    48900.86    755.94 o 
  -4   2  11      847.34      868.11     40.06 o 
  -3   2  11    30119.06    29942.85    301.61 o 
  -2   2  11     2617.17     2545.35     36.58 o 
  -1   2  11    25430.05    25265.70    224.64 o 
   0   2  11        6.86       88.54     26.92 o 
   1   2  11       16.96      114.01     30.91 o 
   2   2  11       50.78      153.00     35.62 o 
   3   2  11    15915.84    16328.24    173.97 o 
   4   2  11     1009.75     1054.80     53.40 o 
   5   2  11    31169.27    31354.05    352.11 o 
   6   2  11     2084.09     2172.94     77.10 o 
   7   2  11    56862.10    56022.76    897.48 o 
   8   2  11    13926.38    13696.82    360.33 o 
   9   2  11    43838.28    42709.57    849.12 o 
  10   2  11    12792.85    12854.17    330.29 o 
  11   2  11    22182.69    21183.13    546.57 o 
  12   2  11     7757.66     7519.20    275.60 o 
  13   2  11     8304.91     8484.61    295.76 o 
 -15   3  11      943.82     1083.87    308.93 o 
 -14   3  11     1264.38     1398.54    151.33 o 
 -13   3  11      163.49      434.12    163.88 o 
 -12   3  11     4233.94     4442.82    144.19 o 
 -11   3  11      423.63      425.30     81.99 o 
 -10   3  11     2206.51     2087.79     85.36 o 
  -9   3  11      855.64      951.32     69.32 o 
  -8   3  11      148.96      226.61     49.83 o 
  -7   3  11     2029.60     1908.50     72.85 o 
  -6   3  11       34.71       93.02     42.37 o 
  -5   3  11     5977.39     5843.39     82.00 o 
  -4   3  11     1511.74     1540.90     44.54 o 
  -3   3  11    14494.69    14089.00    157.75 o 
  -2   3  11     2794.29     2821.53     40.63 o 
  -1   3  11    19168.20    19226.34    175.77 o 
   0   3  11     2754.98     2838.25     47.67 o 
   1   3  11     3402.62     3220.75     55.32 o 
   2   3  11     9431.46     9172.22    111.51 o 
   3   3  11     1286.73     1324.03     46.30 o 
   4   3  11     1333.78     1341.59     49.53 o 
   5   3  11     2360.76     2508.80     65.87 o 
   6   3  11     3769.66     3742.82     95.95 o 
   7   3  11     3735.06     3696.53    120.75 o 
   8   3  11     1187.10     1281.30    143.90 o 
   9   3  11     1714.93     1708.70    125.58 o 
  10   3  11      258.44      224.16     98.33 o 
  11   3  11        8.14       93.39    103.36 o 
  12   3  11      279.57      498.04    131.47 o 
  13   3  11      368.13      561.56    134.26 o 
 -15   4  11     1510.86     1462.62    197.44 o 
 -14   4  11      597.82      529.35    137.60 o 
 -13   4  11     7197.50     7107.01    242.55 o 
 -12   4  11      505.54      605.91     98.92 o 
 -11   4  11    15167.06    15210.23    314.02 o 
 -10   4  11     3021.24     3191.83     92.56 o 
  -9   4  11    25846.06    25018.85    358.47 o 
  -8   4  11     7523.66     7518.54    141.99 o 
  -7   4  11    33183.06    32544.59    439.81 o 
  -6   4  11      191.18      253.10     55.53 o 
  -5   4  11    40834.91    40547.09    477.83 o 
  -4   4  11     4200.49     4069.15     67.67 o 
  -3   4  11    16805.65    16462.48    137.99 o 
  -2   4  11     7139.69     7162.29     86.32 o 
  -1   4  11      258.03      293.38     29.39 o 
   0   4  11      325.91      395.98     43.98 o 
   1   4  11     3004.31     2966.61     54.28 o 
   2   4  11       65.14      121.71     36.67 o 
   3   4  11    10554.20    10450.76    123.65 o 
   4   4  11       15.24      114.95     45.04 o 
   5   4  11    16444.84    16515.57    211.69 o 
   6   4  11     2736.80     2730.72     98.55 o 
   7   4  11    14831.38    14632.68    227.29 o 
   8   4  11     5133.86     5024.16    172.49 o 
   9   4  11     9242.95     9038.69    258.58 o 
  10   4  11     1991.27     2020.70    157.83 o 
  11   4  11     9888.23     9975.49    288.19 o 
  12   4  11     1554.63     1791.02    151.68 o 
  13   4  11     5879.00     5577.44    225.22 o 
 -14   5  11     2769.60     2833.98    196.63 o 
 -13   5  11    16828.55    16380.57    406.80 o 
 -12   5  11     2109.61     2115.28    128.79 o 
 -11   5  11     3539.54     3555.05    127.99 o 
 -10   5  11      649.65      750.27     83.80 o 
  -9   5  11      204.80      446.84     76.41 o 
  -8   5  11      451.88      372.71     55.12 o 
  -7   5  11    12332.12    12206.63    179.97 o 
  -6   5  11        0.87       83.96     68.67 o 
  -5   5  11    41360.02    41141.57    510.77 o 
  -4   5  11      952.90     1013.88     52.78 o 
  -3   5  11    58467.54    57549.41    599.92 o 
  -2   5  11        9.08      145.02     32.03 o 
  -1   5  11    71541.82    71450.94    981.95 o 
   0   5  11      213.89      280.07     35.88 o 
   1   5  11    69974.02    69722.95    965.03 o 
   2   5  11      839.51      861.24     45.08 o 
   3   5  11   105649.32   105862.70   1463.72 o 
   4   5  11     6746.97     6863.89     98.62 o 
   5   5  11    56135.93    55885.60    777.54 o 
   6   5  11     9477.41     9317.87    198.18 o 
   7   5  11    11508.68    11340.61    210.46 o 
   8   5  11     1162.52     1221.87    164.19 o 
   9   5  11       87.69      256.03     88.66 o 
  10   5  11      822.11      746.32    111.61 o 
  11   5  11      401.00      612.77    124.80 o 
  12   5  11     2426.59     2586.76    239.94 o 
 -14   6  11        5.24      -51.62    192.82 o 
 -13   6  11     3817.56     3587.20    221.77 o 
 -12   6  11      233.49      198.51    109.94 o 
 -11   6  11     4155.25     4280.43    153.44 o 
 -10   6  11       18.83      195.74     83.69 o 
  -9   6  11     9604.41     9389.95    169.46 o 
  -8   6  11      825.97      961.19     64.41 o 
  -7   6  11    24763.73    24121.34    326.18 o 
  -6   6  11     2885.37     2775.47     91.53 o 
  -5   6  11    40793.60    41875.63    851.24 o 
  -4   6  11       83.66      130.07     25.81 o 
  -3   6  11     6203.51     6008.52     75.16 o 
  -2   6  11      347.26      419.06     40.80 o 
  -1   6  11       66.89      169.39     29.71 o 
   0   6  11      811.72      830.03     46.48 o 
   1   6  11      429.43      478.46     41.67 o 
   2   6  11     4400.40     4358.65     72.98 o 
   3   6  11     2846.69     2755.19     73.70 o 
   4   6  11     8037.81     7734.98    121.60 o 
   5   6  11     5215.24     5032.95    144.48 o 
   6   6  11     4807.12     4784.22    130.14 o 
   7   6  11    11177.88    10857.77    204.02 o 
   8   6  11     1767.06     1947.55    110.22 o 
   9   6  11     5323.56     5035.81    198.80 o 
  10   6  11      191.89      542.50    129.27 o 
  11   6  11     5981.70     5723.08    241.54 o 
  12   6  11      723.18      887.02    122.79 o 
 -13   7  11     1861.28     2226.78    341.06 o 
 -12   7  11       39.09      189.00    112.73 o 
 -11   7  11     1197.94     1151.91    128.25 o 
 -10   7  11      543.94      619.60    129.39 o 
  -9   7  11        5.44       53.78     69.09 o 
  -8   7  11     1592.19     1713.52     87.08 o 
  -7   7  11     2674.52     2541.18     88.15 o 
  -6   7  11     6142.75     6054.27     71.18 o 
  -5   7  11     6435.96     6446.42     87.88 o 
  -4   7  11     2182.54     2129.43     45.26 o 
  -3   7  11     9458.79     9641.41    104.28 o 
  -2   7  11     2196.25     2347.85     52.24 o 
  -1   7  11     7713.28     7768.03    101.70 o 
   0   7  11     2384.49     2364.48     65.81 o 
   1   7  11    14475.35    14075.71    196.99 o 
   2   7  11     5245.83     5155.45     82.88 o 
   3   7  11     4491.72     4317.27     83.13 o 
   4   7  11     2728.07     2817.21     71.16 o 
   5   7  11     3205.72     3329.00     97.22 o 
   6   7  11     3219.48     3158.40    118.85 o 
   7   7  11     2293.47     2337.09     87.45 o 
   8   7  11     1227.68     1232.18     81.34 o 
   9   7  11       11.92      193.52    109.59 o 
  10   7  11      378.35      576.92    161.73 o 
  11   7  11      456.61      646.38    145.07 o 
 -13   8  11    11512.38    10600.28    400.29 o 
 -12   8  11     3195.30     3418.65    225.86 o 
 -11   8  11    18400.24    17881.41    595.59 o 
 -10   8  11     2172.62     2300.05    139.48 o 
  -9   8  11    38436.18    37046.56    718.40 o 
  -8   8  11      956.12      859.33     48.60 o 
  -7   8  11    52960.50    53313.57    688.34 o 
  -6   8  11      882.33      944.02     49.16 o 
  -5   8  11    48482.91    48785.71    593.33 o 
  -4   8  11      515.27      694.66     49.12 o 
  -3   8  11    18461.20    18548.10    195.15 o 
  -2   8  11       67.25      138.88     37.69 o 
  -1   8  11     1299.29     1412.43     48.77 o 
   0   8  11     1480.37     1525.56     60.59 o 
   1   8  11      613.84      675.24     52.44 o 
   2   8  11      420.95      413.65     44.91 o 
   3   8  11    11585.37    11507.87    182.35 o 
   4   8  11     1266.04     1240.58     65.68 o 
   5   8  11    21958.75    21912.33    360.17 o 
   6   8  11     4136.40     4155.95    158.17 o 
   7   8  11    32440.19    32623.60    527.03 o 
   8   8  11     2446.65     2602.32    165.87 o 
   9   8  11    22018.07    21745.04    455.75 o 
  10   8  11     3800.05     3863.87    199.45 o 
  11   8  11    11874.87    11865.99    582.59 o 
 -12   9  11      943.39      803.63    276.99 o 
 -11   9  11     1390.25     1525.37    203.76 o 
 -10   9  11      350.78      358.56    226.92 o 
  -9   9  11      486.05      509.33    107.97 o 
  -8   9  11     1566.92     1645.96    122.91 o 
  -7   9  11      453.79      518.06     73.83 o 
  -6   9  11     2309.01     2382.12     78.02 o 
  -5   9  11     6900.82     6932.56    109.16 o 
  -4   9  11     2349.98     2344.74     63.50 o 
  -3   9  11    19424.11    19449.28    289.39 o 
  -2   9  11     3726.51     3401.52     65.04 o 
  -1   9  11    34491.02    34283.52    406.29 o 
   0   9  11      147.92      171.93     45.70 o 
   1   9  11    27382.50    27499.26    353.84 o 
   2   9  11       20.22      142.17     41.07 o 
   3   9  11    28918.95    29195.03    631.66 o 
   4   9  11       47.37      105.84     57.84 o 
   5   9  11    11946.18    12011.27    209.68 o 
   6   9  11      245.89      270.35     55.22 o 
   7   9  11     2073.81     2116.86    172.49 o 
   8   9  11        7.48       56.30    100.42 o 
   9   9  11      384.28      551.26    199.88 o 
  10   9  11      210.83       76.27    177.44 o 
 -11  10  11       18.80       38.18    147.33 o 
 -10  10  11      148.55      176.64    167.86 o 
  -9  10  11      344.93      542.10    237.89 o 
  -8  10  11      855.33     1048.61    179.57 o 
  -7  10  11     1092.71     1064.52     71.97 o 
  -6  10  11      929.54     1056.46     85.26 o 
  -5  10  11       48.67      180.15     56.38 o 
  -4  10  11      343.65      403.57     85.72 o 
  -3  10  11      281.02      307.69     46.27 o 
  -2  10  11     1821.09     1840.67     70.73 o 
  -1  10  11       47.76       62.54     38.54 o 
   0  10  11     3526.40     3533.96     94.66 o 
   1  10  11       45.89      100.60     41.28 o 
   2  10  11     2535.80     2590.56    128.01 o 
   3  10  11      296.15      320.53     56.10 o 
   4  10  11      972.45     1038.35     83.82 o 
   5  10  11     1137.19     1142.53    107.16 o 
   6  10  11      691.15      861.93     97.79 o 
   7  10  11     2328.13     2348.20    141.36 o 
   8  10  11      406.14      608.35    229.61 o 
   9  10  11     1172.65     1270.65    184.52 o 
 -10  11  11      485.95      538.49    173.30 o 
  -9  11  11     1302.43     1693.10    570.36 o 
  -8  11  11      724.04      601.84    184.90 o 
  -7  11  11      645.22      745.27    194.46 o 
  -6  11  11     1620.64     1808.63    138.57 o 
  -5  11  11    11061.76    10907.31    194.81 o 
  -4  11  11      278.06      325.69     58.67 o 
  -3  11  11    26469.65    27628.19    449.40 o 
  -2  11  11      226.27      350.65     59.51 o 
  -1  11  11    41651.13    42132.66    728.53 o 
   0  11  11      747.69     1005.05     53.68 o 
   1  11  11    36661.62    36097.86    837.48 o 
   2  11  11     3858.13     4006.12    146.20 o 
   3  11  11    13904.47    14134.29    416.81 o 
   4  11  11     1939.07     2029.28    159.66 o 
   5  11  11     5844.38     6306.17    194.01 o 
   6  11  11      696.83      836.73    139.80 o 
   7  11  11     1229.20     1502.40    168.36 o 
   8  11  11     1420.30     1874.60    290.80 o 
  -8  12  11      438.31      400.37    192.63 o 
  -7  12  11    13737.77    14138.83    485.71 o 
  -6  12  11      146.21      241.42    152.75 o 
  -5  12  11     9727.63    10150.21    262.08 o 
  -4  12  11     1054.51     1197.12    204.44 o 
  -3  12  11     9626.51     9947.30    431.07 o 
  -2  12  11     1115.17     1289.91    105.84 o 
  -1  12  11     3264.10     3234.36    148.37 o 
   0  12  11      189.26      271.59     83.94 o 
   1  12  11        3.85       96.35     78.40 o 
   2  12  11      140.60      280.99     90.78 o 
   3  12  11     1942.02     2074.72    146.26 o 
   4  12  11      887.36      852.24    134.71 o 
   5  12  11     5300.70     5238.52    234.45 o 
   6  12  11     1353.05     1331.03    158.50 o 
  -6  13  11     1499.09     1265.87    298.18 o 
  -5  13  11       53.93      326.53    189.00 o 
  -4  13  11      979.22     1220.41    174.63 o 
  -3  13  11        7.76      267.90    126.49 o 
  -2  13  11      241.07      522.81    176.46 o 
  -1  13  11       59.66      319.81    113.40 o 
   0  13  11      315.50      564.90     99.19 o 
   1  13  11      652.90      583.54    132.53 o 
   2  13  11       33.78       73.13    130.24 o 
   3  13  11      129.87       43.75    124.70 o 
   4  13  11      173.98      430.45    123.46 o 
  -2  14  11     3165.60     3169.26    263.70 o 
  -1  14  11       24.43      -27.48    147.28 o 
   0  14  11     2063.31     1962.62    282.13 o 
 -15   0  12      171.59      -14.67    230.27 o 
 -14   0  12    20967.21    20658.62    879.53 o 
 -13   0  12      546.92      202.36    342.51 o 
 -12   0  12    45965.76    42675.54    982.06 o 
 -11   0  12     3097.12     2736.16    274.62 o 
 -10   0  12    36772.70    35789.11    739.79 o 
  -9   0  12     1562.20     1509.45     49.19 o 
  -8   0  12     6482.21     6312.68    136.14 o 
  -7   0  12       12.77       55.13     23.08 o 
  -6   0  12     4919.35     4903.68    133.13 o 
  -5   0  12     4499.62     4321.72     54.31 o 
  -4   0  12    17799.82    17751.36    302.72 o 
  -3   0  12    10760.23    11119.79    192.42 o 
  -2   0  12    62260.84    62436.18   1135.38 o 
  -1   0  12    68038.66    69191.29   1091.09 o 
   0   0  12    86376.28    87907.23   1518.95 o 
   1   0  12    65486.64    65969.77   1103.79 o 
   2   0  12    47183.06    47693.05    720.77 o 
   3   0  12    42148.68    43193.19    676.06 o 
   4   0  12    29282.67    30176.44    468.31 o 
   5   0  12    17673.64    18085.69    312.68 o 
   6   0  12     6596.44     6797.50    231.59 o 
   7   0  12    33558.61    32840.29    956.70 o 
   8   0  12     3104.67     2941.30    211.42 o 
   9   0  12    13972.67    13106.30    400.53 o 
  10   0  12       49.47      273.89    143.16 o 
  11   0  12      997.41     1054.22    228.35 o 
  12   0  12       45.31      124.99    266.65 o 
  13   0  12     1364.15     1598.06    285.47 o 
 -15   1  12      135.51      325.80    174.06 o 
 -14   1  12     1580.94     2047.07    204.91 o 
 -13   1  12     1245.64     1514.66    519.93 o 
 -12   1  12     7548.18     7304.73    173.96 o 
 -11   1  12     4784.55     4507.12    147.09 o 
 -10   1  12    19405.06    18814.64    378.55 o 
  -9   1  12     9387.08     9097.86    137.11 o 
  -8   1  12    12659.16    12451.53    164.16 o 
  -7   1  12     8414.00     8450.85    173.73 o 
  -6   1  12    16602.44    16282.69    235.46 o 
  -5   1  12     1599.65     1654.98     53.04 o 
  -4   1  12    23316.69    23720.43    330.75 o 
  -3   1  12     4160.97     4351.88     45.82 o 
  -2   1  12    24855.10    25038.76    283.72 o 
  -1   1  12    13693.70    14084.15    134.20 o 
   0   1  12     6621.07     6535.36     74.14 o 
   1   1  12     1484.37     1644.18     68.01 o 
   2   1  12       73.12       74.14     35.70 o 
   3   1  12     1472.42     1564.56     56.51 o 
   4   1  12      212.28      330.75     42.31 o 
   5   1  12     3600.20     3552.25     73.75 o 
   6   1  12     2101.92     2263.21    103.04 o 
   7   1  12     8360.26     7983.21    198.75 o 
   8   1  12     5295.44     4881.40    199.05 o 
   9   1  12     7770.66     8193.75    242.28 o 
  10   1  12     2461.50     2193.93    146.26 o 
  11   1  12     9864.99     9639.52    306.94 o 
  12   1  12      763.36      808.44    141.58 o 
  13   1  12     3793.50     3614.02    199.84 o 
 -15   2  12      625.80      636.45    229.24 o 
 -14   2  12     1732.72     2136.61    206.95 o 
 -13   2  12     3342.83     3175.88    182.75 o 
 -12   2  12     2071.52     2368.20    147.29 o 
 -11   2  12     1057.67      985.88     90.11 o 
 -10   2  12     1434.75     1444.23     75.16 o 
  -9   2  12      588.18      663.59     55.69 o 
  -8   2  12      324.21      402.71     45.71 o 
  -7   2  12      582.59      654.76     52.89 o 
  -6   2  12      224.84      233.18     45.15 o 
  -5   2  12      266.12      348.12     39.22 o 
  -4   2  12     2371.44     2408.89     53.08 o 
  -3   2  12      724.59      688.48     38.60 o 
  -2   2  12     5634.60     5641.09     81.13 o 
  -1   2  12     7202.49     7346.18     80.92 o 
   0   2  12    10965.88    10908.21    162.99 o 
   1   2  12     4159.69     4189.85     67.28 o 
   2   2  12    17253.27    17400.30    176.03 o 
   3   2  12     2472.52     2561.82     62.30 o 
   4   2  12     4538.93     4497.12     87.80 o 
   5   2  12     4412.57     4590.24    100.77 o 
   6   2  12      173.95      233.77     68.01 o 
   7   2  12     2126.52     2233.75    113.58 o 
   8   2  12       24.64      191.38    111.93 o 
   9   2  12     1134.25     1165.64    131.45 o 
  10   2  12      305.50      408.45    129.08 o 
  11   2  12     1118.68     1131.03    144.46 o 
  12   2  12       55.96      265.73    143.06 o 
  13   2  12       18.44       99.71    127.03 o 
 -15   3  12      288.71      502.82    222.05 o 
 -14   3  12     1574.86     1460.42    190.66 o 
 -13   3  12      947.93      988.08    107.46 o 
 -12   3  12    12311.67    11748.71    266.83 o 
 -11   3  12     4283.75     4331.61    122.11 o 
 -10   3  12    46862.24    46485.59    757.16 o 
  -9   3  12     8231.09     7913.28    144.15 o 
  -8   3  12    66750.66    65969.69    997.91 o 
  -7   3  12    17676.46    17483.21    234.20 o 
  -6   3  12    87367.94    86690.16   1252.42 o 
  -5   3  12    24186.25    23872.44    269.71 o 
  -4   3  12    49536.59    48618.18    585.20 o 
  -3   3  12    28998.26    28866.97    330.11 o 
  -2   3  12    20871.68    20587.04    176.31 o 
  -1   3  12    19661.73    19881.38    183.01 o 
   0   3  12    10939.61    10557.85    108.48 o 
   1   3  12     2042.74     2029.77     48.09 o 
   2   3  12      330.44      346.52     37.70 o 
   3   3  12      310.73      345.90     42.05 o 
   4   3  12     5152.15     5165.53     89.61 o 
   5   3  12     7684.66     7716.42    154.44 o 
   6   3  12    14040.62    13833.77    248.53 o 
   7   3  12    18993.61    18159.16    399.74 o 
   8   3  12     7199.29     6954.80    205.07 o 
   9   3  12    20176.01    19597.86    432.44 o 
  10   3  12     6046.88     5971.28    231.57 o 
  11   3  12    23584.66    22667.70    484.64 o 
  12   3  12     3577.48     3618.59    182.83 o 
 -14   4  12    20948.54    20849.34    815.62 o 
 -13   4  12      129.50      113.29    115.32 o 
 -12   4  12    14910.58    15001.26    352.32 o 
 -11   4  12       15.74      107.48     65.05 o 
 -10   4  12     4826.08     4709.42    106.93 o 
  -9   4  12       42.49      156.31     68.52 o 
  -8   4  12     4455.60     4562.29     96.46 o 
  -7   4  12       39.76       59.75     45.72 o 
  -6   4  12      192.01      380.87     46.56 o 
  -5   4  12      969.52     1189.93     75.27 o 
  -4   4  12     1785.65     1726.97     58.12 o 
  -3   4  12     6822.08     6727.17     61.51 o 
  -2   4  12    13938.58    14012.05    230.34 o 
  -1   4  12    16573.47    16670.07    164.90 o 
   0   4  12    17782.54    17640.91    203.60 o 
   1   4  12    32064.89    31965.49    332.92 o 
   2   4  12    18009.54    17656.12    232.62 o 
   3   4  12    40629.11    39499.03    531.47 o 
   4   4  12    12646.99    12383.98    173.53 o 
   5   4  12    26244.33    26162.12    362.98 o 
   6   4  12    14441.20    14041.54    230.56 o 
   7   4  12    10156.70     9877.64    224.41 o 
   8   4  12     6829.17     6503.74    203.17 o 
   9   4  12      558.50      613.60    113.25 o 
  10   4  12      365.07      566.75    107.40 o 
  11   4  12       93.54      190.55    182.54 o 
  12   4  12       14.74       60.07    119.50 o 
 -14   5  12       43.93     -128.66    151.32 o 
 -13   5  12      610.40      692.24    125.25 o 
 -12   5  12      114.58      366.84    302.82 o 
 -11   5  12      218.11      379.28    100.05 o 
 -10   5  12      422.94      531.13     68.15 o 
  -9   5  12      814.66      850.31     66.39 o 
  -8   5  12     1269.83     1327.96     81.31 o 
  -7   5  12     1010.52     1128.83     60.78 o 
  -6   5  12      979.85      989.51     65.85 o 
  -5   5  12       80.13       82.47     48.05 o 
  -4   5  12      310.94      557.48     75.53 o 
  -3   5  12     4327.86     4269.29     53.14 o 
  -2   5  12     1292.78     1314.74     35.00 o 
  -1   5  12     5146.90     5051.69     67.07 o 
   0   5  12       47.68      104.93     32.09 o 
   1   5  12      123.52      140.04     34.38 o 
   2   5  12     2020.85     2143.13     58.41 o 
   3   5  12       47.97      120.65     40.05 o 
   4   5  12     1469.08     1519.80     70.12 o 
   5   5  12       14.79       85.29     55.96 o 
   6   5  12       68.84       85.93     78.65 o 
   7   5  12        0.29      246.68    121.63 o 
   8   5  12      103.43       61.68    107.78 o 
   9   5  12        4.54      108.94    106.60 o 
  10   5  12       26.50      284.78    110.83 o 
  11   5  12       51.20      228.51    143.76 o 
  12   5  12      259.67      581.44    163.55 o 
 -13   6  12      364.44      426.19    154.67 o 
 -12   6  12    13183.56    13108.47    336.62 o 
 -11   6  12     1332.11     1368.33    185.21 o 
 -10   6  12     2716.98     2778.69     99.68 o 
  -9   6  12      292.88      457.29     68.76 o 
  -8   6  12      128.97      196.35     63.83 o 
  -7   6  12      100.51       43.58     70.27 o 
  -6   6  12     1304.47     1283.07     62.80 o 
  -5   6  12     1117.78     1199.73     71.61 o 
  -4   6  12     6862.72     6639.05     65.73 o 
  -3   6  12     8096.47     7979.34     87.85 o 
  -2   6  12    19758.86    19418.97    191.87 o 
  -1   6  12     8442.47     8575.95    110.18 o 
   0   6  12    19746.20    19557.01    224.40 o 
   1   6  12    21819.49    21523.51    292.98 o 
   2   6  12    34720.08    33997.18    371.10 o 
   3   6  12    36731.59    36427.27    469.90 o 
   4   6  12    20746.97    20263.34    273.39 o 
   5   6  12    36728.64    35153.46    514.50 o 
   6   6  12     7716.19     7695.22    172.14 o 
   7   6  12    11981.91    11840.54    278.38 o 
   8   6  12     1112.90     1210.91    106.97 o 
   9   6  12     1953.88     1870.01    126.69 o 
  10   6  12       80.98      311.47    145.14 o 
  11   6  12       12.50      124.91    125.45 o 
 -13   7  12     1360.67     1263.66    360.33 o 
 -12   7  12     8164.52     8009.53    271.24 o 
 -11   7  12     1471.10     1465.06    145.77 o 
 -10   7  12    16332.45    15482.46    376.86 o 
  -9   7  12     5008.62     4995.83    151.46 o 
  -8   7  12    38328.75    37640.29    629.71 o 
  -7   7  12    12316.87    12083.42    177.96 o 
  -6   7  12    58982.12    57830.53    877.45 o 
  -5   7  12    20749.28    20317.58    228.06 o 
  -4   7  12    42732.70    42398.19    462.42 o 
  -3   7  12    15814.15    15462.02    149.39 o 
  -2   7  12    16565.14    16285.82    177.03 o 
  -1   7  12     5585.23     5684.32     76.87 o 
   0   7  12     2971.76     3095.85     60.28 o 
   1   7  12     1268.35     1343.64     53.52 o 
   2   7  12      213.97      317.68     56.39 o 
   3   7  12       45.98      211.82     82.72 o 
   4   7  12      579.81      663.20     56.89 o 
   5   7  12     8293.49     8013.04    176.42 o 
   6   7  12     3354.51     3166.05    125.03 o 
   7   7  12    14825.77    15168.55    376.17 o 
   8   7  12     3078.57     3037.65    140.45 o 
   9   7  12     9256.30     9346.11    238.73 o 
  10   7  12     5933.86     5735.82    261.27 o 
  11   7  12    12242.82    12313.85    328.46 o 
 -12   8  12     1122.32     1337.72    176.81 o 
 -11   8  12       38.85      -72.44    174.26 o 
 -10   8  12      989.94     1131.43    217.38 o 
  -9   8  12     1793.15     1766.53    109.13 o 
  -8   8  12     3365.18     3222.83    100.02 o 
  -7   8  12     2136.38     2153.30    100.42 o 
  -6   8  12     1264.89     1216.21     37.27 o 
  -5   8  12     6560.84     6553.59     97.77 o 
  -4   8  12     1192.29     1195.52     68.79 o 
  -3   8  12     8818.81     8988.84    123.07 o 
  -2   8  12       36.98       88.62     39.55 o 
  -1   8  12     1191.27     1340.67     58.22 o 
   0   8  12      145.79      185.33     39.23 o 
   1   8  12      440.26      555.99     52.59 o 
   2   8  12     3248.25     3172.80     89.69 o 
   3   8  12       78.52      168.66     55.77 o 
   4   8  12     2344.88     2384.94     82.28 o 
   5   8  12      344.50      341.29     76.95 o 
   6   8  12      138.78      163.73     78.26 o 
   7   8  12      378.21      436.20     94.24 o 
   8   8  12      334.75      291.33    119.43 o 
   9   8  12        3.04      102.98     91.08 o 
  10   8  12      749.73      712.59    116.73 o 
 -11   9  12       52.73      368.61    148.54 o 
 -10   9  12    11027.50    10896.05    574.12 o 
  -9   9  12     3539.93     3478.25    390.42 o 
  -8   9  12    13695.72    12980.62    297.13 o 
  -7   9  12     7846.38     7477.32    205.10 o 
  -6   9  12     9578.81     9467.50    172.74 o 
  -5   9  12     3634.26     3750.33     68.95 o 
  -4   9  12    16107.42    16183.26    234.92 o 
  -3   9  12     1982.81     2106.71     60.82 o 
  -2   9  12     6823.97     6842.96    121.00 o 
  -1   9  12     5722.23     5717.28    122.96 o 
   0   9  12      109.82      209.73     45.69 o 
   1   9  12     3988.69     4138.30     94.34 o 
   2   9  12     1053.61     1082.97     74.72 o 
   3   9  12      414.72      495.42     70.49 o 
   4   9  12     2389.53     2387.25    127.25 o 
   5   9  12      291.28      257.53     70.13 o 
   6   9  12     4631.77     4735.86    153.56 o 
   7   9  12     2999.93     2928.19    146.59 o 
   8   9  12     5971.05     5769.11    270.41 o 
   9   9  12     6615.18     6978.75    359.89 o 
 -10  10  12     8317.19     8024.92    483.88 o 
  -9  10  12      484.09      669.84    199.41 o 
  -8  10  12     2181.47     2199.67    241.91 o 
  -7  10  12        5.08      117.16    125.07 o 
  -6  10  12       83.12      174.14    115.57 o 
  -5  10  12     3635.77     3846.58    109.39 o 
  -4  10  12     5411.37     5552.80    109.07 o 
  -3  10  12     8398.65     8470.49    139.01 o 
  -2  10  12    24368.85    24184.40    365.95 o 
  -1  10  12    15765.77    15911.55    292.21 o 
   0  10  12    33517.48    33672.99    711.42 o 
   1  10  12    17750.28    17449.40    305.79 o 
   2  10  12    16078.16    15932.64    370.30 o 
   3  10  12    18236.57    18287.63    497.35 o 
   4  10  12     8618.99     9108.36    231.72 o 
   5  10  12    12094.79    12388.36    337.20 o 
   6  10  12     6034.86     6198.84    194.40 o 
   7  10  12     9389.33     9025.02    332.33 o 
   8  10  12     1855.57     2294.69    228.33 o 
  -9  11  12     1570.65     1508.53    201.68 o 
  -8  11  12     3972.80     4390.56    398.87 o 
  -7  11  12      663.97      792.84    159.11 o 
  -6  11  12     3674.97     3760.85    221.84 o 
  -5  11  12     1154.29     1356.06    181.60 o 
  -4  11  12     3666.81     3995.34    121.69 o 
  -3  11  12      453.27      544.44     90.95 o 
  -2  11  12     5213.62     5121.69    141.22 o 
  -1  11  12      133.63      179.46     83.98 o 
   0  11  12     4718.76     4592.61    119.30 o 
   1  11  12      167.81      257.01     62.10 o 
   2  11  12     2288.01     2509.59    149.97 o 
   3  11  12     1961.85     1926.27    137.27 o 
   4  11  12      900.05      946.35    110.04 o 
   5  11  12     1631.81     2031.49    241.55 o 
   6  11  12       39.66      -98.70    149.97 o 
   7  11  12     1092.57     1368.25    168.94 o 
  -7  12  12     1588.02     1901.83    243.85 o 
  -6  12  12      740.27     1102.05    207.22 o 
  -5  12  12      171.34      532.35    245.36 o 
  -4  12  12     5727.58     6243.94    529.11 o 
  -3  12  12      410.10      564.91    127.25 o 
  -2  12  12    10079.54    10488.60    286.97 o 
  -1  12  12      585.95      718.62     98.73 o 
   0  12  12     7867.44     7873.26    291.83 o 
   1  12  12      943.83     1130.05    119.39 o 
   2  12  12     2606.39     2620.68    128.01 o 
   3  12  12     2165.92     2267.76    190.86 o 
   4  12  12     1109.44     1045.12    178.75 o 
   5  12  12     3724.95     3352.77    205.25 o 
  -5  13  12     3775.21     4203.19    333.53 o 
  -4  13  12     9596.96    10443.29    768.43 o 
  -3  13  12     5082.78     5653.15    396.20 o 
  -2  13  12     6563.09     7048.04    228.77 o 
  -1  13  12     3583.01     3783.68    196.52 o 
   0  13  12     2614.33     3032.15    189.14 o 
   1  13  12     1176.31     1227.41    132.33 o 
   2  13  12        2.60      311.16    155.93 o 
   3  13  12        9.31       32.48    164.40 o 
 -14   1  13     9561.51     9636.56    385.57 o 
 -13   1  13    11514.29    10985.70    397.71 o 
 -12   1  13    17172.50    16385.05    600.79 o 
 -11   1  13    15538.05    14566.00    316.44 o 
 -10   1  13    12874.46    12554.10    193.11 o 
  -9   1  13    16790.19    16559.10    297.34 o 
  -8   1  13     6694.02     6392.18    104.38 o 
  -7   1  13     9851.01     9734.00    117.50 o 
  -6   1  13      540.06      603.33     65.57 o 
  -5   1  13      270.52      314.20     31.76 o 
  -4   1  13     2662.91     2767.43     55.18 o 
  -3   1  13     9497.20     9518.43     86.76 o 
  -2   1  13    20973.89    21018.26    189.44 o 
  -1   1  13     2613.53     2602.30     52.52 o 
   0   1  13    43630.09    44737.63    478.87 o 
   1   1  13     1455.41     1535.85     50.80 o 
   2   1  13    63619.46    64948.70    794.61 o 
   3   1  13      200.18      323.93     44.27 o 
   4   1  13    49355.26    50860.80    637.44 o 
   5   1  13       28.01      165.88     70.13 o 
   6   1  13    39393.45    38112.93    706.56 o 
   7   1  13       16.64      168.92     93.89 o 
   8   1  13    24753.33    23720.48    556.10 o 
   9   1  13     1171.99     1199.56    129.07 o 
  10   1  13    12234.16    11610.55    329.95 o 
  11   1  13       50.32      258.55    116.50 o 
  12   1  13     2521.12     2695.40    175.03 o 
 -14   2  13       39.33       95.47    180.23 o 
 -13   2  13     1716.57     1765.48    197.53 o 
 -12   2  13     7338.00     7344.58    209.02 o 
 -11   2  13     6382.10     6361.54    196.44 o 
 -10   2  13    27870.40    26826.73    456.13 o 
  -9   2  13    11630.39    11389.85    186.59 o 
  -8   2  13    57329.25    57337.25    931.14 o 
  -7   2  13    18138.05    18111.55    239.27 o 
  -6   2  13    54373.79    54128.94    858.98 o 
  -5   2  13    19488.12    19319.64    266.49 o 
  -4   2  13    66095.70    67081.91    911.09 o 
  -3   2  13    12908.68    12778.18    193.09 o 
  -2   2  13    65411.14    66470.24    738.11 o 
  -1   2  13    12557.74    12730.79    150.01 o 
   0   2  13    40607.25    40906.38    465.50 o 
   1   2  13     3687.01     3571.91     72.30 o 
   2   2  13     8089.99     8135.07    108.09 o 
   3   2  13     3180.15     3205.28     70.49 o 
   4   2  13      157.67      279.10     70.73 o 
   5   2  13       49.08      131.22     64.82 o 
   6   2  13     5612.00     5621.88    156.90 o 
   7   2  13      258.10      332.15    102.15 o 
   8   2  13    19001.55    18332.52    433.16 o 
   9   2  13      877.68     1033.25    123.71 o 
  10   2  13    22369.68    21532.57    507.27 o 
  11   2  13     2338.35     2346.47    193.10 o 
  12   2  13    15825.01    14898.58    401.63 o 
 -14   3  13      111.01      343.25    256.23 o 
 -13   3  13     2870.42     2694.49    333.94 o 
 -12   3  13      261.27      363.89    156.08 o 
 -11   3  13     2459.92     2529.02    111.54 o 
 -10   3  13      255.53      383.35    108.82 o 
  -9   3  13      644.24      728.21     67.13 o 
  -8   3  13     2158.65     2015.77     82.01 o 
  -7   3  13      565.95      670.47     69.42 o 
  -6   3  13     2102.70     1991.32     66.67 o 
  -5   3  13     5264.25     5272.51     86.42 o 
  -4   3  13      607.53      701.05     50.75 o 
  -3   3  13       17.57       44.47     27.45 o 
  -2   3  13    10115.68    10180.63     97.11 o 
  -1   3  13      143.05      184.02     31.47 o 
   0   3  13    12449.47    12312.10    147.93 o 
   1   3  13     1730.94     1871.03     49.09 o 
   2   3  13    13217.87    13019.30    142.62 o 
   3   3  13       48.42      113.99     45.58 o 
   4   3  13     4901.65     4863.52     90.74 o 
   5   3  13      212.42      254.55     79.07 o 
   6   3  13     6987.98     6609.44    166.92 o 
   7   3  13     3162.24     3099.59    161.90 o 
   8   3  13     3343.07     3452.72    171.01 o 
   9   3  13      454.63      629.57    115.52 o 
  10   3  13      458.37      464.13    129.86 o 
  11   3  13      102.86      361.35    133.51 o 
  12   3  13       64.29       52.51    121.89 o 
 -14   4  13        4.87      155.67    312.23 o 
 -13   4  13      315.55      351.03    200.00 o 
 -12   4  13     1314.88     1294.86    126.61 o 
 -11   4  13      526.84      645.69     90.18 o 
 -10   4  13     2970.97     3331.72    151.72 o 
  -9   4  13     7560.11     7402.70    153.01 o 
  -8   4  13     8660.17     8523.27    153.57 o 
  -7   4  13    19273.18    18605.96    251.60 o 
  -6   4  13    27573.15    26904.65    353.44 o 
  -5   4  13    16570.98    16557.21    235.48 o 
  -4   4  13    39344.78    39435.47    496.93 o 
  -3   4  13      596.04      627.89     33.36 o 
  -2   4  13    33435.14    33481.82    366.38 o 
  -1   4  13       48.84      139.39     28.10 o 
   0   4  13    21286.82    21015.02    218.45 o 
   1   4  13      399.72      425.86     40.34 o 
   2   4  13     6810.59     6725.56    105.91 o 
   3   4  13      139.24      216.71     53.42 o 
   4   4  13      811.60      857.19     75.41 o 
   5   4  13      320.59      320.50     77.49 o 
   6   4  13     4149.19     4095.58    163.38 o 
   7   4  13       46.78      153.52     97.44 o 
   8   4  13     2629.43     2612.52    151.10 o 
   9   4  13      289.47      290.31    101.44 o 
  10   4  13     5368.75     5490.68    218.61 o 
  11   4  13       12.70      239.02    119.63 o 
  12   4  13    12301.83    11473.44    381.52 o 
 -13   5  13    17252.41    17050.02    521.59 o 
 -12   5  13    10057.73     9710.44    245.87 o 
 -11   5  13     6198.01     6021.59    177.40 o 
 -10   5  13    10987.12    10847.09    226.61 o 
  -9   5  13     5193.46     5226.39    117.39 o 
  -8   5  13     8728.66     8483.43    165.86 o 
  -7   5  13      773.97      831.52     61.25 o 
  -6   5  13      442.09      535.79     81.02 o 
  -5   5  13     1094.75     1054.99     74.45 o 
  -4   5  13     8684.04     8634.35    146.56 o 
  -3   5  13       30.16      124.34     20.89 o 
  -2   5  13    38645.73    38703.44    398.90 o 
  -1   5  13      158.60      252.78     37.97 o 
   0   5  13    41386.68    41204.53    453.81 o 
   1   5  13     4192.76     4223.82     70.15 o 
   2   5  13    73011.20    72350.95    980.78 o 
   3   5  13     4111.12     4045.64     89.26 o 
   4   5  13    94907.42    92992.73   1494.63 o 
   5   5  13      155.55      166.64     82.84 o 
   6   5  13    59567.57    59648.95   1317.54 o 
   7   5  13       87.26      192.12     85.44 o 
   8   5  13    19915.64    19167.71    376.82 o 
   9   5  13       22.18      -20.13    127.04 o 
  10   5  13     5592.38     5247.30    193.23 o 
  11   5  13      270.28      547.61    205.93 o 
 -13   6  13      245.60      465.50    171.63 o 
 -12   6  13     4289.00     4153.33    201.70 o 
 -11   6  13      340.13      299.75     99.48 o 
 -10   6  13     3330.98     3322.75    118.27 o 
  -9   6  13     2497.91     2574.16     90.69 o 
  -8   6  13     5974.83     5995.99    130.38 o 
  -7   6  13     6210.88     6019.15    130.55 o 
  -6   6  13    16292.12    15725.15    226.98 o 
  -5   6  13     5818.41     5882.86    162.23 o 
  -4   6  13    24218.07    23934.07    356.99 o 
  -3   6  13     6938.93     7120.94     82.01 o 
  -2   6  13    11174.86    11171.48    123.95 o 
  -1   6  13    10872.64    10859.08    130.31 o 
   0   6  13     6843.42     6865.31     94.02 o 
   1   6  13     1338.41     1410.03     62.99 o 
   2   6  13     1980.38     2030.83     64.14 o 
   3   6  13      937.61      982.37     74.89 o 
   4   6  13      205.24      274.96     62.34 o 
   5   6  13     1338.87     1552.14    114.74 o 
   6   6  13      816.65      921.40     96.87 o 
   7   6  13     3184.84     3051.36    149.68 o 
   8   6  13     3427.65     3368.68    167.43 o 
   9   6  13     1366.39     1299.61    125.95 o 
  10   6  13     3137.13     3310.04    201.06 o 
  11   6  13       12.57      343.18    125.22 o 
 -12   7  13     1139.45     1263.32    161.34 o 
 -11   7  13       67.38      115.41    106.71 o 
 -10   7  13     1889.02     2090.88    137.79 o 
  -9   7  13      244.16      259.47     65.93 o 
  -8   7  13     2186.15     2068.89     86.59 o 
  -7   7  13      334.69      500.04     73.32 o 
  -6   7  13     2013.96     1976.29     84.27 o 
  -5   7  13     2404.41     2454.54     89.00 o 
  -4   7  13       80.21      127.66     31.26 o 
  -3   7  13     3367.38     3253.82     74.88 o 
  -2   7  13      536.87      663.85     39.36 o 
  -1   7  13     3105.56     3312.84     68.96 o 
   0   7  13     9458.77     9222.92    132.02 o 
   1   7  13     1956.67     1910.78     67.28 o 
   2   7  13     9291.72     9309.19    147.84 o 
   3   7  13      238.48      322.05     57.62 o 
   4   7  13     9699.66     9495.04    192.90 o 
   5   7  13      212.93      209.95     85.91 o 
   6   7  13     8126.87     7598.48    191.48 o 
   7   7  13       30.32        0.82     91.21 o 
   8   7  13     1415.50     1562.07    123.36 o 
   9   7  13      531.00      345.40    126.93 o 
  10   7  13      407.16      395.09    120.73 o 
 -12   8  13     4191.40     3746.24    255.28 o 
 -11   8  13     4292.33     4039.01    359.47 o 
 -10   8  13     7624.74     7676.45    261.70 o 
  -9   8  13    10986.88    10398.42    289.85 o 
  -8   8  13    20281.64    19613.97    491.67 o 
  -7   8  13    12371.77    11867.71    223.01 o 
  -6   8  13    43313.91    43715.23    726.38 o 
  -5   8  13    12856.78    12967.24    140.99 o 
  -4   8  13    60832.91    60264.17    800.81 o 
  -3   8  13     8050.26     8081.95    119.75 o 
  -2   8  13    34898.27    34806.86    510.68 o 
  -1   8  13     3193.66     3298.33    101.16 o 
   0   8  13    14942.96    15500.50    213.35 o 
   1   8  13      216.60      341.46     54.87 o 
   2   8  13     3745.09     3761.65    102.53 o 
   3   8  13       18.89       36.46     54.40 o 
   4   8  13      100.19      222.32     61.68 o 
   5   8  13       48.59       65.03     79.61 o 
   6   8  13     2033.36     2038.93    166.89 o 
   7   8  13       16.32      200.49    120.20 o 
   8   8  13     8378.20     8439.08    233.09 o 
   9   8  13      101.82      245.89    132.25 o 
 -11   9  13     6940.56     7196.18    767.86 o 
 -10   9  13     2984.10     2797.10    226.38 o 
  -9   9  13     6684.02     6441.34    384.20 o 
  -8   9  13      101.86      126.30    123.78 o 
  -7   9  13     2698.66     2770.84    152.97 o 
  -6   9  13     1137.36     1406.68    139.97 o 
  -5   9  13     4504.84     4743.85    103.69 o 
  -4   9  13     3147.01     3411.56    107.49 o 
  -3   9  13      411.28      579.99     50.36 o 
  -2   9  13     7586.06     7876.18    115.90 o 
  -1   9  13      348.38      508.44     48.81 o 
   0   9  13     9051.55     9171.14    222.21 o 
   1   9  13     2234.24     2330.49     87.62 o 
   2   9  13    20065.00    20198.02    549.14 o 
   3   9  13      298.73      500.29     89.17 o 
   4   9  13    22447.67    22029.36    570.49 o 
   5   9  13      227.43      216.53     90.61 o 
   6   9  13    17091.35    16929.00    353.09 o 
   7   9  13      190.98      272.82    100.66 o 
   8   9  13    11197.50    10791.20    272.59 o 
 -10  10  13      154.12      315.03    153.71 o 
  -9  10  13      932.98      962.25    165.41 o 
  -8  10  13      239.51      144.40    175.51 o 
  -7  10  13       59.10      298.50    253.45 o 
  -6  10  13       31.46      131.83    100.58 o 
  -5  10  13       20.14      271.05     61.15 o 
  -4  10  13       64.14      175.91     75.14 o 
  -3  10  13       64.75      189.74     57.54 o 
  -2  10  13       53.86      194.30     78.34 o 
  -1  10  13      696.68      738.59     60.35 o 
   0  10  13       73.14       71.66     66.49 o 
   1  10  13     2436.94     2538.05    157.01 o 
   2  10  13      500.73      606.51    111.40 o 
   3  10  13     5758.01     5792.21    159.66 o 
   4  10  13      389.14      507.90     92.90 o 
   5  10  13     3827.63     4001.57    148.90 o 
   6  10  13       91.93      301.76    177.73 o 
   7  10  13     1942.80     2047.64    197.67 o 
  -8  11  13     4310.29     4670.07    316.23 o 
  -7  11  13      143.45      330.03    171.68 o 
  -6  11  13     1956.99     2316.41    297.85 o 
  -5  11  13      824.46      796.95    183.66 o 
  -4  11  13     1028.46     1330.07    135.20 o 
  -3  11  13     5080.44     5506.54    156.77 o 
  -2  11  13    10073.88    10097.21    335.18 o 
  -1  11  13     7510.44     7666.21    334.39 o 
   0  11  13    18866.72    18926.70    375.81 o 
   1  11  13     1381.53     1472.31     99.34 o 
   2  11  13    14331.10    14229.96    432.17 o 
   3  11  13       70.09      181.13     86.85 o 
   4  11  13    11848.62    11873.28    555.07 o 
   5  11  13       50.92       99.76    242.16 o 
   6  11  13    16109.35    16387.14    496.76 o 
  -6  12  13     9626.74    10150.06    390.30 o 
  -5  12  13     3143.24     3478.66    273.16 o 
  -4  12  13    10951.51    11562.84    486.72 o 
  -3  12  13     4774.76     5084.53    250.72 o 
  -2  12  13    18734.74    19539.94    379.82 o 
  -1  12  13     4260.71     4394.08    183.69 o 
   0  12  13    11914.60    11798.96    281.94 o 
   1  12  13     2092.15     2155.54    167.26 o 
   2  12  13     3264.24     3261.44    130.71 o 
   3  12  13     1349.35     1601.67    169.34 o 
   4  12  13        1.25       63.75    177.68 o 
  -3  13  13     1386.13     1305.82    215.54 o 
  -2  13  13      489.07      674.33    159.74 o 
  -1  13  13     2380.55     2334.20    237.07 o 
   0  13  13     2018.31     2155.47    259.86 o 
   1  13  13     1915.10     2193.86    249.86 o 
 -14   0  14     1113.04     1379.55    448.49 o 
 -13   0  14    25598.13    25134.26   1035.06 o 
 -12   0  14     2068.94     2132.13    276.37 o 
 -11   0  14    46006.74    43244.53   1945.63 o 
 -10   0  14     2415.77     2654.06    271.80 o 
  -9   0  14    53034.61    50101.55   1802.34 o 
  -8   0  14     1793.03     2036.13    208.68 o 
  -7   0  14    19694.51    19312.02    655.40 o 
  -6   0  14      263.00       59.13    139.48 o 
  -5   0  14      983.19      962.43     94.15 o 
  -4   0  14     1243.62     1256.45     66.73 o 
  -3   0  14     3497.85     3614.83     65.42 o 
  -2   0  14      326.55      328.41     42.22 o 
  -1   0  14    17819.88    18260.79    263.05 o 
   0   0  14     6290.97     6289.82    122.54 o 
   1   0  14    30329.93    30810.56    464.66 o 
   2   0  14    18366.70    19069.88    458.60 o 
   3   0  14    39752.08    40229.51   1010.94 o 
   4   0  14    16238.88    17088.19    706.46 o 
   5   0  14    65685.31    67628.00   1797.26 o 
   6   0  14     8026.73     7731.58    516.30 o 
   7   0  14    47951.79    46197.61   1291.28 o 
   8   0  14     9653.84     9078.92    330.28 o 
   9   0  14    19874.97    18653.09    553.24 o 
  10   0  14     8656.93     7716.24    706.50 o 
  11   0  14     8471.99     8569.82    539.14 o 
  12   0  14     1648.67     1639.19    259.50 o 
 -14   1  14       35.94     -122.33    264.00 o 
 -13   1  14        0.77      222.40    267.84 o 
 -12   1  14      307.69      638.75    236.47 o 
 -11   1  14     2790.15     2727.99    232.63 o 
 -10   1  14       21.59      108.54     79.60 o 
  -9   1  14    12379.36    11657.58    156.19 o 
  -8   1  14     2848.32     2603.08     75.17 o 
  -7   1  14    14678.13    14774.24    311.50 o 
  -6   1  14      435.54      540.68    103.46 o 
  -5   1  14    23345.49    23425.52    613.58 o 
  -4   1  14      153.61      207.42     39.49 o 
  -3   1  14    25116.00    25388.75    360.80 o 
  -2   1  14      167.26      276.12     31.26 o 
  -1   1  14    29500.64    30253.15    316.01 o 
   0   1  14     3259.13     3440.98     62.92 o 
   1   1  14    15655.16    15648.27    170.94 o 
   2   1  14      830.50      994.00     62.72 o 
   3   1  14     7095.19     6806.00    148.07 o 
   4   1  14     1140.68     1210.73     77.84 o 
   5   1  14      101.67      203.03     72.57 o 
   6   1  14      263.23      222.82     86.38 o 
   7   1  14     1549.27     1564.78    123.31 o 
   8   1  14     2156.50     2243.53    144.68 o 
   9   1  14     3664.72     3484.24    186.38 o 
  10   1  14     5407.29     5128.76    227.14 o 
  11   1  14     1396.16     1367.47    143.80 o 
 -14   2  14      235.07      144.13    202.23 o 
 -13   2  14     4847.58     5009.95    308.66 o 
 -12   2  14        4.48      -56.17    139.92 o 
 -11   2  14     7111.48     6433.71    223.76 o 
 -10   2  14       56.24      110.94    104.46 o 
  -9   2  14     4532.07     4242.09    125.89 o 
  -8   2  14       54.45       85.37     54.37 o 
  -7   2  14      556.38      583.62     47.69 o 
  -6   2  14      206.65      198.25     37.17 o 
  -5   2  14     4850.31     4999.66    190.44 o 
  -4   2  14      442.26      551.19     56.43 o 
  -3   2  14     1038.58     1075.54     27.05 o 
  -2   2  14      905.36      947.17     37.27 o 
  -1   2  14      297.80      332.56     40.33 o 
   0   2  14     1313.52     1405.58     52.84 o 
   1   2  14     1041.31     1096.31     52.10 o 
   2   2  14      244.91      399.03     61.69 o 
   3   2  14    13979.59    13971.92    306.91 o 
   4   2  14     4995.69     5002.98    117.92 o 
   5   2  14     8864.86     8651.45    174.39 o 
   6   2  14     5921.23     5628.78    183.91 o 
   7   2  14     3307.33     3271.21    156.29 o 
   8   2  14     2389.40     2427.06    159.12 o 
   9   2  14     1689.43     1578.17    129.61 o 
  10   2  14     1588.70     1572.88    177.53 o 
  11   2  14      567.96      605.05    143.67 o 
 -14   3  14      542.90      554.70    256.58 o 
 -13   3  14      128.11      453.66    366.48 o 
 -12   3  14        7.30      161.51    186.68 o 
 -11   3  14      789.07      948.27    110.91 o 
 -10   3  14       94.10      171.26     69.34 o 
  -9   3  14    14830.56    14813.70    249.76 o 
  -8   3  14       59.73      206.36     55.86 o 
  -7   3  14    53487.26    53628.63    860.53 o 
  -6   3  14       80.73      132.51     57.14 o 
  -5   3  14    79108.93    79535.92   1244.62 o 
  -4   3  14     5671.76     5722.47     93.91 o 
  -3   3  14    69441.52    70747.30    825.37 o 
  -2   3  14     1745.43     1877.25     62.11 o 
  -1   3  14    68823.61    70008.58    836.81 o 
   0   3  14     4434.81     4629.67     71.32 o 
   1   3  14    34862.16    34910.13    419.95 o 
   2   3  14     3130.90     3373.53     88.30 o 
   3   3  14    12952.70    13065.42    252.80 o 
   4   3  14      316.36      392.52     69.03 o 
   5   3  14      157.22      174.21     78.04 o 
   6   3  14      875.24      834.24    102.43 o 
   7   3  14     1623.89     1704.92    124.07 o 
   8   3  14      831.44      985.50    149.67 o 
   9   3  14     4789.53     4566.68    207.49 o 
  10   3  14     3595.46     3681.67    172.17 o 
  11   3  14     9070.83     8608.59    267.28 o 
 -13   4  14    18201.71    17391.99    626.60 o 
 -12   4  14      487.56      479.61    154.86 o 
 -11   4  14    22075.60    21233.87    445.37 o 
 -10   4  14      210.23      319.17    153.24 o 
  -9   4  14    22969.45    22730.35    416.77 o 
  -8   4  14       15.01      135.83     62.05 o 
  -7   4  14    16170.06    16007.80    252.28 o 
  -6   4  14       10.67        4.12     48.28 o 
  -5   4  14     7086.11     6766.86    122.98 o 
  -4   4  14     4233.86     4245.44     99.01 o 
  -3   4  14      146.97      178.76     55.70 o 
  -2   4  14     2725.72     2874.44     54.40 o 
  -1   4  14     8191.90     8166.08    100.98 o 
   0   4  14     2916.79     3011.39     68.57 o 
   1   4  14    32300.42    32537.61    470.95 o 
   2   4  14     2825.32     2848.93     90.47 o 
   3   4  14    30624.57    29986.51    685.82 o 
   4   4  14     4928.29     4699.75    121.59 o 
   5   4  14    28158.02    26535.43    647.85 o 
   6   4  14     6458.66     6042.80    182.89 o 
   7   4  14    16489.81    15821.02    320.28 o 
   8   4  14     5075.02     5081.67    216.03 o 
   9   4  14     7665.44     7733.13    249.24 o 
  10   4  14     2066.85     2063.98    185.29 o 
  11   4  14     3094.38     3238.70    179.57 o 
 -13   5  14        1.80     -115.23    227.06 o 
 -12   5  14      878.95      735.38    163.39 o 
 -11   5  14      160.76      299.88    134.47 o 
 -10   5  14      628.85      571.78    104.28 o 
  -9   5  14       89.00       82.39     73.47 o 
  -8   5  14      739.04      734.75     98.26 o 
  -7   5  14     4696.24     4338.19    108.82 o 
  -6   5  14       49.44      153.35     55.43 o 
  -5   5  14      993.47     1038.90    105.56 o 
  -4   5  14       63.35      158.74     49.68 o 
  -3   5  14       94.40      155.81     32.39 o 
  -2   5  14        6.59       59.61     30.12 o 
  -1   5  14       55.13      220.96     40.00 o 
   0   5  14       62.03      150.27     51.48 o 
   1   5  14      218.06      316.09     58.63 o 
   2   5  14     1931.55     1840.33     77.19 o 
   3   5  14       10.15      119.44     61.01 o 
   4   5  14      133.17      148.10     68.57 o 
   5   5  14      518.49      566.59     93.40 o 
   6   5  14      394.72      667.30    132.07 o 
   7   5  14      789.88      801.42    118.13 o 
   8   5  14      850.43      930.24    109.59 o 
   9   5  14      256.38      290.44    110.59 o 
  10   5  14      133.27      163.18    144.24 o 
 -12   6  14      110.86      112.07     96.90 o 
 -11   6  14    16639.25    15801.19    349.80 o 
 -10   6  14       84.33      249.70    118.45 o 
  -9   6  14    18946.57    18962.91    357.32 o 
  -8   6  14      799.97      781.23     70.63 o 
  -7   6  14    17155.67    16529.74    238.58 o 
  -6   6  14      547.45      654.58     63.23 o 
  -5   6  14     2682.19     2705.98    116.71 o 
  -4   6  14       72.33      218.49     56.43 o 
  -3   6  14      109.48      217.14     27.11 o 
  -2   6  14      367.38      485.05     45.20 o 
  -1   6  14     7595.05     7743.62     99.65 o 
   0   6  14       69.41      195.98     53.13 o 
   1   6  14    33865.46    34216.38    699.11 o 
   2   6  14     1702.77     1900.11     75.79 o 
   3   6  14    39608.77    39006.14    974.31 o 
   4   6  14     7806.27     7741.24    165.35 o 
   5   6  14    29195.21    27522.85    492.57 o 
   6   6  14     6301.35     5992.28    192.36 o 
   7   6  14    13954.79    13796.91    311.31 o 
   8   6  14     5665.05     5394.11    189.35 o 
   9   6  14     5914.70     6099.37    242.36 o 
  10   6  14     6274.37     6154.92    225.45 o 
 -12   7  14     2141.69     2311.54    257.62 o 
 -11   7  14     1617.37     1773.64    153.86 o 
 -10   7  14       22.56      164.52    109.31 o 
  -9   7  14    12526.64    12158.04    298.95 o 
  -8   7  14      189.07      272.34    127.93 o 
  -7   7  14    22346.84    22347.57    357.41 o 
  -6   7  14      235.12      351.98     62.28 o 
  -5   7  14    50464.98    51238.50    991.20 o 
  -4   7  14     4356.65     4506.33    117.17 o 
  -3   7  14    50169.08    51410.39    648.34 o 
  -2   7  14      513.97      590.66     70.56 o 
  -1   7  14    39143.77    40309.51    594.29 o 
   0   7  14     1194.96     1250.84     65.78 o 
   1   7  14    21414.96    20890.68    591.14 o 
   2   7  14      673.89      757.61     78.26 o 
   3   7  14     4693.79     4532.54    178.99 o 
   4   7  14      950.38      941.85    125.07 o 
   5   7  14      470.16      666.30    104.64 o 
   6   7  14     1235.29     1249.86    121.84 o 
   7   7  14      388.95      454.71    128.89 o 
   8   7  14     3034.42     3080.91    148.54 o 
   9   7  14     2197.37     2171.55    155.44 o 
 -11   8  14     1588.89     1623.27    172.22 o 
 -10   8  14     1083.02     1154.45    157.13 o 
  -9   8  14      286.54      608.06    111.14 o 
  -8   8  14     1488.91     1396.84    120.08 o 
  -7   8  14      108.24      184.00     95.09 o 
  -6   8  14     1163.12     1147.56     75.16 o 
  -5   8  14       43.23       51.62     67.33 o 
  -4   8  14     1111.89     1162.06     64.61 o 
  -3   8  14      324.56      367.08     37.76 o 
  -2   8  14     1804.58     1722.90     62.46 o 
  -1   8  14      183.56      290.97     61.29 o 
   0   8  14      601.30      698.84     86.99 o 
   1   8  14       48.68      114.30     61.28 o 
   2   8  14      862.20      882.26     87.75 o 
   3   8  14     1230.81     1474.11    110.65 o 
   4   8  14     2128.52     2052.79    132.45 o 
   5   8  14     1308.22     1397.17    106.78 o 
   6   8  14     1542.91     1701.22    121.28 o 
   7   8  14     1195.27     1292.42    130.32 o 
   8   8  14       16.99      339.52    125.33 o 
   9   8  14     1602.89     1758.20    147.85 o 
 -10   9  14     1296.17     1317.65    173.19 o 
  -9   9  14     8581.15     8234.27    305.61 o 
  -8   9  14      730.27      581.74    130.29 o 
  -7   9  14     8421.85     7872.40    197.39 o 
  -6   9  14       17.44       91.67     94.56 o 
  -5   9  14    14203.05    14671.21    372.05 o 
  -4   9  14       63.08      208.15     52.56 o 
  -3   9  14    26684.24    26589.74    413.27 o 
  -2   9  14     1420.88     1650.51     97.81 o 
  -1   9  14    19500.49    19844.28    421.88 o 
   0   9  14     2260.38     2303.13    102.68 o 
   1   9  14     4162.17     4370.16    113.02 o 
   2   9  14     4913.69     4755.18    177.67 o 
   3   9  14     1147.50     1423.72    101.87 o 
   4   9  14     3580.70     3579.26    145.42 o 
   5   9  14       25.00      -87.88     87.88 o 
   6   9  14      946.10     1046.41    169.40 o 
   7   9  14     1334.62     1374.30    152.13 o 
   8   9  14      100.88      217.28    186.26 o 
  -9  10  14    12124.73    11519.59    612.83 o 
  -8  10  14      510.03      642.47    193.38 o 
  -7  10  14     7226.38     7251.64    288.24 o 
  -6  10  14       71.75      124.15     80.39 o 
  -5  10  14     1496.68     1546.36    140.60 o 
  -4  10  14      254.84      210.32     81.12 o 
  -3  10  14      413.98      623.14    142.98 o 
  -2  10  14       39.52      195.78     89.16 o 
  -1  10  14     6768.47     6866.36    185.15 o 
   0  10  14     1510.88     1577.80     96.78 o 
   1  10  14    12409.64    12754.67    323.84 o 
   2  10  14     5595.02     5630.11    187.84 o 
   3  10  14    15231.21    15226.08    521.94 o 
   4  10  14     4618.65     4692.42    175.68 o 
   5  10  14    17810.97    17731.23    683.77 o 
   6  10  14     6513.33     6411.04    196.16 o 
  -7  11  14     2518.17     2538.05    205.68 o 
  -6  11  14      188.37      225.38    316.59 o 
  -5  11  14     5986.36     5933.62    361.76 o 
  -4  11  14      217.64      369.42    123.17 o 
  -3  11  14     6203.33     6634.34    182.72 o 
  -2  11  14        5.09       48.79     83.24 o 
  -1  11  14     7934.26     8068.02    242.67 o 
   0  11  14       18.57       35.64     88.94 o 
   1  11  14     3553.40     3619.46    161.81 o 
   2  11  14     1549.72     1559.29    130.26 o 
   3  11  14     2911.62     3164.61    156.50 o 
   4  11  14     1597.40     1883.66    119.46 o 
   5  11  14      491.41      570.70    150.75 o 
  -5  12  14       39.83      166.08    242.21 o 
  -4  12  14     3278.14     3428.32    268.52 o 
  -3  12  14      622.93      754.16    159.99 o 
  -2  12  14     1413.13     1672.02    214.84 o 
  -1  12  14     2561.20     2705.00    278.11 o 
   0  12  14      947.61      939.01    120.45 o 
   1  12  14     3341.24     3485.92    145.18 o 
   2  12  14        6.18      220.13    143.62 o 
   3  12  14     3918.70     4015.25    217.37 o 
 -13   1  15     1056.82     1424.22    237.73 o 
 -12   1  15    18013.31    17416.66    603.89 o 
 -11   1  15     4831.29     4899.71    246.20 o 
 -10   1  15    20132.12    19479.07    540.96 o 
  -9   1  15     8535.90     8068.67    325.78 o 
  -8   1  15    25183.37    24848.97    390.55 o 
  -7   1  15     6991.42     6693.27    142.01 o 
  -6   1  15    11626.13    12159.03    472.01 o 
  -5   1  15     6420.69     6656.49    280.58 o 
  -4   1  15     3447.86     3463.96    169.50 o 
  -3   1  15     8065.42     7835.72    196.86 o 
  -2   1  15     1093.52     1164.41     46.70 o 
  -1   1  15      163.25      242.17     41.10 o 
   0   1  15     1601.02     1664.52     60.87 o 
   1   1  15     7271.00     7715.87    119.20 o 
   2   1  15      747.69      807.56     68.28 o 
   3   1  15    29390.22    29365.34    605.35 o 
   4   1  15     5596.85     5885.59    137.42 o 
   5   1  15    25012.16    24842.29    488.15 o 
   6   1  15    11223.81    10875.61    259.83 o 
   7   1  15    23475.80    23437.46    499.00 o 
   8   1  15     5589.46     5258.68    184.74 o 
   9   1  15    15607.91    14674.28    361.46 o 
  10   1  15     1736.96     1870.34    165.81 o 
  11   1  15     7100.84     7036.88    248.89 o 
 -13   2  15      567.44      887.13    318.49 o 
 -12   2  15      383.81      430.96    160.12 o 
 -11   2  15       15.37       62.59    221.43 o 
 -10   2  15      750.54      652.96    194.58 o 
  -9   2  15     6193.16     5731.56    127.51 o 
  -8   2  15     3449.93     3445.28    105.77 o 
  -7   2  15    12010.46    11867.54    277.81 o 
  -6   2  15    14430.75    14474.71    247.14 o 
  -5   2  15    22556.62    22990.80    365.81 o 
  -4   2  15    36187.22    37087.55    735.11 o 
  -3   2  15    23025.24    23268.95    378.85 o 
  -2   2  15    50795.66    52530.79    648.86 o 
  -1   2  15    43750.61    44989.36    658.68 o 
   0   2  15    22397.68    23021.89    287.79 o 
   1   2  15    34727.57    35648.96    460.26 o 
   2   2  15    16765.98    16679.81    241.58 o 
   3   2  15    25163.18    25588.57    386.02 o 
   4   2  15     6990.47     7193.61    152.98 o 
   5   2  15     8817.76     8499.99    197.05 o 
   6   2  15      336.95      353.97    127.43 o 
   7   2  15       96.83      244.77    104.58 o 
   8   2  15      984.72      890.83    129.77 o 
   9   2  15     4451.22     4473.91    228.87 o 
  10   2  15        9.82      130.49    140.36 o 
  11   2  15     6803.29     6378.80    240.24 o 
 -13   3  15      608.63      720.25    338.04 o 
 -12   3  15     1684.12     1701.18    194.79 o 
 -11   3  15      690.54      730.52    198.97 o 
 -10   3  15     4689.29     4455.58    162.51 o 
  -9   3  15      309.91      471.34     99.77 o 
  -8   3  15     3745.58     3692.92    152.14 o 
  -7   3  15      872.35      841.72     76.06 o 
  -6   3  15     4481.53     4465.66    114.38 o 
  -5   3  15      455.63      527.96     62.32 o 
  -4   3  15      578.67      631.61     61.48 o 
  -3   3  15       18.82       62.36     14.72 o 
  -2   3  15      659.25      712.64     44.17 o 
  -1   3  15     9937.04     9958.93    132.55 o 
   0   3  15        0.94       47.55     44.90 o 
   1   3  15     4663.99     4879.57     97.97 o 
   2   3  15      928.53      849.42     82.61 o 
   3   3  15      116.34      226.68     69.84 o 
   4   3  15       41.53      144.03     72.98 o 
   5   3  15      103.35      205.86    101.69 o 
   6   3  15      133.66      233.89    100.99 o 
   7   3  15     1271.18     1222.82    124.37 o 
   8   3  15      144.90      286.44    102.60 o 
   9   3  15     3408.12     3273.64    203.33 o 
  10   3  15      304.83      370.50    137.72 o 
 -13   4  15       23.90      256.59    160.60 o 
 -12   4  15      489.78      628.11    258.92 o 
 -11   4  15      441.53      663.85    157.26 o 
 -10   4  15       36.63       51.32     72.96 o 
  -9   4  15       62.69      158.72     70.79 o 
  -8   4  15     3612.37     3796.13    120.32 o 
  -7   4  15     4446.74     4430.19    137.63 o 
  -6   4  15    18902.77    18574.19    305.05 o 
  -5   4  15     9841.98     9959.11    169.94 o 
  -4   4  15    21195.91    21700.13    351.02 o 
  -3   4  15    11914.05    12350.63    221.32 o 
  -2   4  15    13182.61    13169.82    144.05 o 
  -1   4  15    17084.17    17440.66    212.84 o 
   0   4  15     4587.11     4614.37     93.23 o 
   1   4  15    15429.96    15630.97    211.98 o 
   2   4  15      673.61      841.79     63.78 o 
   3   4  15     7771.25     7507.76    169.38 o 
   4   4  15      607.61      715.70    101.48 o 
   5   4  15      367.85      601.08    111.98 o 
   6   4  15      843.09      915.15    127.67 o 
   7   4  15      399.30      359.36     98.99 o 
   8   4  15      175.00      210.77    110.88 o 
   9   4  15       28.64       74.03    123.01 o 
  10   4  15     1505.79     1611.94    155.75 o 
 -12   5  15    23771.12    22029.35    735.24 o 
 -11   5  15    11280.02    11186.52    387.46 o 
 -10   5  15    29413.35    28305.02    593.56 o 
  -9   5  15    11015.64    10570.18    280.25 o 
  -8   5  15    25542.47    24531.79    413.84 o 
  -7   5  15     9043.53     9064.12    211.10 o 
  -6   5  15    13603.72    13319.93    254.18 o 
  -5   5  15     3021.44     3077.85     97.70 o 
  -4   5  15    13395.93    13324.32    244.61 o 
  -3   5  15      234.19      300.51     27.81 o 
  -2   5  15     1052.11     1088.72     37.59 o 
  -1   5  15     1380.80     1496.73     58.79 o 
   0   5  15     3449.71     3623.15     89.56 o 
   1   5  15     4166.81     4352.47    103.47 o 
   2   5  15    22674.50    22089.49    316.17 o 
   3   5  15    22155.92    21521.13    330.27 o 
   4   5  15    12200.60    11617.44    316.19 o 
   5   5  15    28867.98    27446.63    565.37 o 
   6   5  15     4872.33     4692.94    175.92 o 
   7   5  15    26963.58    25707.15    499.45 o 
   8   5  15     2165.29     2016.13    168.46 o 
   9   5  15    26826.32    25217.10    540.36 o 
  10   5  15     1052.33     1350.90    199.16 o 
 -12   6  15     2148.36     2021.34    217.61 o 
 -11   6  15     1032.72     1030.10    130.55 o 
 -10   6  15       28.00       57.27     94.35 o 
  -9   6  15      645.40      504.88    132.16 o 
  -8   6  15     2608.23     2650.39    143.84 o 
  -7   6  15     1107.95     1161.37     96.01 o 
  -6   6  15     3842.13     3749.60    138.85 o 
  -5   6  15    15125.95    14880.41    262.44 o 
  -4   6  15     2540.19     2648.31    102.94 o 
  -3   6  15     7850.32     7947.88    121.18 o 
  -2   6  15     5306.60     5517.66     77.17 o 
  -1   6  15     9495.03     9943.20    190.95 o 
   0   6  15     8847.42     9233.88    156.93 o 
   1   6  15     3346.63     3479.14    110.98 o 
   2   6  15     5710.05     5561.83    128.12 o 
   3   6  15     1680.27     1638.37     85.07 o 
   4   6  15     2140.09     2035.38    118.65 o 
   5   6  15      575.42      650.22    100.51 o 
   6   6  15     2167.62     2216.10    130.86 o 
   7   6  15        0.47      203.29    135.95 o 
   8   6  15     1387.35     1447.24    128.27 o 
   9   6  15      500.54      665.33    128.20 o 
 -11   7  15     1726.57     1879.63    188.60 o 
 -10   7  15     3918.05     3663.50    156.13 o 
  -9   7  15     2944.94     2964.92    136.35 o 
  -8   7  15     2576.48     2461.82    125.16 o 
  -7   7  15     2569.15     2429.36    171.92 o 
  -6   7  15     1452.53     1503.16    155.01 o 
  -5   7  15     1586.14     1773.66    143.37 o 
  -4   7  15      169.89      166.18    110.45 o 
  -3   7  15       86.31      142.28     36.19 o 
  -2   7  15     1897.10     2028.46     62.39 o 
  -1   7  15      137.86      166.43     51.58 o 
   0   7  15     6885.64     6850.72    134.62 o 
   1   7  15      978.73     1085.09     66.27 o 
   2   7  15     2634.04     2697.59    107.50 o 
   3   7  15      434.89      550.00     88.76 o 
   4   7  15     3057.02     2921.81    155.23 o 
   5   7  15     1371.01     1432.85    123.75 o 
   6   7  15     1663.12     1795.45    126.38 o 
   7   7  15     3913.64     4005.74    197.33 o 
   8   7  15       16.49       98.52    101.51 o 
 -10   8  15     1315.05     1615.25    253.08 o 
  -9   8  15      374.02      518.90    151.43 o 
  -8   8  15     6780.31     6592.61    221.51 o 
  -7   8  15     1722.68     1686.93    133.47 o 
  -6   8  15    13367.65    12767.97    315.21 o 
  -5   8  15     9012.91     9111.17    241.57 o 
  -4   8  15    18884.31    18984.77    401.53 o 
  -3   8  15    20358.49    20785.27    353.17 o 
  -2   8  15    24456.19    25208.25    452.43 o 
  -1   8  15    30270.85    29936.84    506.62 o 
   0   8  15    14724.26    14909.75    245.33 o 
   1   8  15    19596.71    19640.44    397.62 o 
   2   8  15     6374.06     6722.06    197.60 o 
   3   8  15    10069.07     9839.44    248.71 o 
   4   8  15     1614.86     1490.27    152.33 o 
   5   8  15     4443.50     4277.48    178.90 o 
   6   8  15      627.45      850.17    144.61 o 
   7   8  15      513.16      409.29    142.25 o 
   8   8  15      103.74      296.05    112.49 o 
  -9   9  15     2188.66     2520.82    325.90 o 
  -8   9  15     7914.59     7566.40    597.36 o 
  -7   9  15     2484.46     2550.79    189.30 o 
  -6   9  15     3284.77     3199.30    140.18 o 
  -5   9  15      476.48      681.87     97.76 o 
  -4   9  15     3296.35     3171.54    174.72 o 
  -3   9  15      162.54      305.44    104.03 o 
  -2   9  15     3188.94     3417.15    119.75 o 
  -1   9  15      777.17      949.16     82.71 o 
   0   9  15     1201.98     1203.47    108.16 o 
   1   9  15     2536.52     2658.55    174.58 o 
   2   9  15     1350.31     1461.65    124.64 o 
   3   9  15     9657.24     9620.75    290.42 o 
   4   9  15     2636.27     2617.92    144.12 o 
   5   9  15    11545.30    11763.25    272.10 o 
   6   9  15     2482.46     2675.37    154.23 o 
   7   9  15    12488.89    12512.23    354.96 o 
  -8  10  15     2635.30     2392.14    295.01 o 
  -7  10  15       78.85      150.73    278.48 o 
  -6  10  15      289.60      368.98    166.52 o 
  -5  10  15      148.28      373.50     97.91 o 
  -4  10  15      388.29      468.29     97.12 o 
  -3  10  15      159.11      398.38    150.28 o 
  -2  10  15      499.68      675.15    103.31 o 
  -1  10  15      205.59      262.33     87.05 o 
   0  10  15      406.71      421.53    103.66 o 
   1  10  15      483.94      582.62     98.42 o 
   2  10  15       10.27      103.98    100.56 o 
   3  10  15     1577.20     1714.96    127.83 o 
   4  10  15      651.75      656.18    120.12 o 
   5  10  15     2332.66     2393.27    151.04 o 
  -6  11  15     2910.58     3249.77    339.98 o 
  -5  11  15     7609.21     7545.97    390.71 o 
  -4  11  15      124.67      327.00    182.05 o 
  -3  11  15     4815.95     4737.42    194.34 o 
  -2  11  15      468.10      533.82    131.65 o 
  -1  11  15       66.61      373.69    123.70 o 
   0  11  15     1900.90     1782.37    109.15 o 
   1  11  15     4940.06     5084.85    185.81 o 
   2  11  15     1559.29     1582.03    120.09 o 
   3  11  15     6291.15     6173.42    255.58 o 
  -2  12  15     7819.69     8268.44    527.14 o 
  -1  12  15     6432.73     6957.78    348.09 o 
   0  12  15     6017.12     5996.66    349.45 o 
 -13   0  16     9446.62     9299.92    537.31 o 
 -12   0  16    15648.59    14439.39    677.60 o 
 -11   0  16     7494.22     7418.36    629.15 o 
 -10   0  16    27708.26    26864.08   1029.09 o 
  -9   0  16     4859.32     4950.05    481.72 o 
  -8   0  16    56253.09    51473.89   1901.05 o 
  -7   0  16     5274.68     5431.51    451.62 o 
  -6   0  16    60243.08    61137.09   2232.22 o 
  -5   0  16     4458.08     3882.18    477.00 o 
  -4   0  16    48815.30    46568.31   1052.08 o 
  -3   0  16       82.91       82.70     55.68 o 
  -2   0  16     2925.25     2841.95     82.71 o 
  -1   0  16      563.45      875.30     69.56 o 
   0   0  16       31.75       81.23     66.15 o 
   1   0  16     1082.27     1231.95    103.68 o 
   2   0  16     4303.67     4366.17    282.28 o 
   3   0  16     1247.33     1500.61    165.08 o 
   4   0  16    21193.08    20831.14    528.52 o 
   5   0  16       75.59      418.83    207.84 o 
   6   0  16    43233.46    41894.49   1208.19 o 
   7   0  16     1069.72     1517.61    414.57 o 
   8   0  16    29456.83    28730.80   1008.24 o 
   9   0  16      291.73      243.95    235.38 o 
  10   0  16    15986.13    15371.09    902.56 o 
 -13   1  16     1428.42     1675.46    243.37 o 
 -12   1  16     1603.59     1680.68    200.97 o 
 -11   1  16      944.34     1128.83    247.12 o 
 -10   1  16      100.96       -6.10    154.26 o 
  -9   1  16     1214.11     1104.65    183.54 o 
  -8   1  16     1037.56     1363.09    179.50 o 
  -7   1  16      371.22      326.56     79.45 o 
  -6   1  16     4248.69     4139.63    136.53 o 
  -5   1  16      546.86      613.19     57.25 o 
  -4   1  16    18765.50    18461.96    313.07 o 
  -3   1  16      512.11      655.60     35.08 o 
  -2   1  16    22111.91    22869.44    435.43 o 
  -1   1  16      126.80      129.33     40.62 o 
   0   1  16    19832.40    20891.70    256.82 o 
   1   1  16      386.89      546.99     68.25 o 
   2   1  16    17810.86    18637.70    428.33 o 
   3   1  16      165.31      293.26     71.55 o 
   4   1  16    18087.84    18333.22    369.78 o 
   5   1  16      194.08      293.09     89.56 o 
   6   1  16     2750.32     2933.62    148.82 o 
   7   1  16     1053.96      949.06    125.72 o 
   8   1  16       17.48       -2.00    106.71 o 
   9   1  16      155.45      400.45    179.36 o 
  10   1  16      378.52      407.78    135.76 o 
 -13   2  16     1837.80     1633.14    333.22 o 
 -12   2  16      347.01      501.56    197.87 o 
 -11   2  16      681.32      901.83    254.46 o 
 -10   2  16     1455.20     1477.38    218.06 o 
  -9   2  16       37.93      203.89    145.81 o 
  -8   2  16     7058.99     6637.53    255.71 o 
  -7   2  16      115.48      238.31    142.95 o 
  -6   2  16     6150.51     6460.00    211.19 o 
  -5   2  16      241.82      348.10     44.21 o 
  -4   2  16     3678.66     3778.37    106.11 o 
  -3   2  16     1150.55     1151.03     54.35 o 
  -2   2  16      228.34      320.53     44.25 o 
  -1   2  16       94.72      206.01     60.32 o 
   0   2  16      277.14      429.49     56.18 o 
   1   2  16      273.40      338.31     57.59 o 
   2   2  16     1148.67     1316.96     69.68 o 
   3   2  16       17.17      145.51     67.56 o 
   4   2  16     6873.10     6696.53    173.42 o 
   5   2  16       10.96      173.14    103.07 o 
   6   2  16     6100.30     6105.29    193.25 o 
   7   2  16      203.10      246.44    121.98 o 
   8   2  16     3278.49     3105.78    163.92 o 
   9   2  16        8.05      187.88    126.34 o 
  10   2  16     1383.50     1290.09    159.29 o 
 -12   3  16     4324.18     4015.13    313.99 o 
 -11   3  16     1786.71     1982.27    229.16 o 
 -10   3  16      288.97      435.88    322.35 o 
  -9   3  16       74.27       47.75     78.04 o 
  -8   3  16     2125.72     2107.42    112.33 o 
  -7   3  16      317.93      291.01     54.75 o 
  -6   3  16    17788.12    18168.22    526.51 o 
  -5   3  16     2117.26     2199.28     86.61 o 
  -4   3  16    43219.36    43116.02    660.90 o 
  -3   3  16     1982.45     2022.92     54.15 o 
  -2   3  16    50569.89    52848.34    667.66 o 
  -1   3  16     1001.32     1082.17     50.88 o 
   0   3  16    57950.79    59138.41    840.60 o 
   1   3  16       99.16      162.58     56.92 o 
   2   3  16    53645.59    54410.14    778.75 o 
   3   3  16      442.67      466.60     85.90 o 
   4   3  16    31498.24    30696.36    622.98 o 
   5   3  16      392.64      594.99    101.83 o 
   6   3  16     9403.06     9547.36    229.32 o 
   7   3  16       44.61       21.25    106.51 o 
   8   3  16      898.94     1182.58    135.24 o 
   9   3  16       17.74      139.80    112.50 o 
  10   3  16      225.02      316.17    123.74 o 
 -12   4  16    16576.83    14851.11    498.46 o 
 -11   4  16     3887.47     3912.23    238.56 o 
 -10   4  16    23918.09    23840.33    740.78 o 
  -9   4  16    10887.43    10640.62    268.10 o 
  -8   4  16    28232.84    27521.26    533.81 o 
  -7   4  16     3685.98     3774.38    164.67 o 
  -6   4  16    24430.29    24212.28    427.76 o 
  -5   4  16     4341.12     4294.55    135.08 o 
  -4   4  16    17053.63    16680.32    604.42 o 
  -3   4  16      769.69      867.67     94.24 o 
  -2   4  16     3242.83     3242.90     74.43 o 
  -1   4  16      833.95      990.61     49.13 o 
   0   4  16        5.32       81.23     49.94 o 
   1   4  16       40.49      151.61     55.90 o 
   2   4  16     2359.84     2446.40    149.61 o 
   3   4  16      162.50      275.99     86.87 o 
   4   4  16     4730.08     4845.75    148.39 o 
   5   4  16      120.52      156.19     86.95 o 
   6   4  16    11133.74    10469.05    439.00 o 
   7   4  16     2721.26     2851.56    165.76 o 
   8   4  16    13082.81    12842.70    331.66 o 
   9   4  16     1805.50     1974.65    186.36 o 
 -12   5  16        6.50      328.13    179.78 o 
 -11   5  16      542.05      722.50    406.38 o 
 -10   5  16      897.28     1031.68    171.10 o 
  -9   5  16     1219.78     1362.15    125.75 o 
  -8   5  16      262.30      237.35     88.12 o 
  -7   5  16     1654.54     1603.33    136.74 o 
  -6   5  16      267.27      340.57     75.11 o 
  -5   5  16      416.19      532.25     76.68 o 
  -4   5  16     1647.81     1766.33    103.11 o 
  -3   5  16     1936.60     1994.37     92.55 o 
  -2   5  16      306.14      395.39     30.98 o 
  -1   5  16      172.47      178.14     48.01 o 
   0   5  16      545.06      544.46     64.50 o 
   1   5  16      784.26      814.35     63.89 o 
   2   5  16      230.82      338.78     63.24 o 
   3   5  16       13.19      187.63     65.77 o 
   4   5  16      118.86      350.03    100.66 o 
   5   5  16      119.26      221.23    104.03 o 
   6   5  16       88.56      185.56    117.41 o 
   7   5  16      226.02      317.13    129.93 o 
   8   5  16        5.56      143.79    107.70 o 
   9   5  16      517.31      568.56    145.94 o 
 -11   6  16     5203.58     4850.44    256.58 o 
 -10   6  16    22210.49    21448.51    457.14 o 
  -9   6  16     7652.57     7195.03    224.75 o 
  -8   6  16    22938.66    22088.48    493.68 o 
  -7   6  16     4236.32     4052.65    145.64 o 
  -6   6  16    16893.69    16267.93    325.76 o 
  -5   6  16     2064.14     2120.68    106.50 o 
  -4   6  16    11845.74    11645.55    241.08 o 
  -3   6  16      176.36      436.59     76.02 o 
  -2   6  16     4639.14     4840.95    103.25 o 
  -1   6  16      276.05      325.93     57.73 o 
   0   6  16        6.15       85.83     57.87 o 
   1   6  16     3503.09     3566.32    103.31 o 
   2   6  16     3999.69     4031.86    123.40 o 
   3   6  16     1146.48     1124.96     99.56 o 
   4   6  16     8029.70     7435.70    376.29 o 
   5   6  16       62.70      192.10    112.01 o 
   6   6  16    15560.60    15087.02    341.20 o 
   7   6  16     1985.06     2191.71    158.14 o 
   8   6  16    16779.32    16190.62    403.60 o 
 -10   7  16      303.67      434.03    119.40 o 
  -9   7  16      253.03      361.76    115.05 o 
  -8   7  16     1222.46     1071.34    118.89 o 
  -7   7  16      227.73      313.62    126.46 o 
  -6   7  16     9198.33     9093.60    267.63 o 
  -5   7  16      207.43      393.30    118.97 o 
  -4   7  16    23425.54    23310.88    591.46 o 
  -3   7  16      290.14      499.11    161.48 o 
  -2   7  16    36786.10    38108.57    634.54 o 
  -1   7  16       33.69      149.00     68.01 o 
   0   7  16    47181.82    48888.55    877.41 o 
   1   7  16       33.50      141.69    122.62 o 
   2   7  16    30471.19    30393.37    487.98 o 
   3   7  16        2.39      -27.53     80.71 o 
   4   7  16    11836.15    11535.73    387.10 o 
   5   7  16      265.88      488.86    106.83 o 
   6   7  16     6122.04     5954.35    214.56 o 
   7   7  16        0.47      159.22    145.56 o 
   8   7  16     2368.67     2600.34    164.11 o 
  -9   8  16        9.55      115.79    107.15 o 
  -8   8  16     1943.83     1869.16    141.44 o 
  -7   8  16       38.43      172.72    101.69 o 
  -6   8  16      161.12      436.14    127.10 o 
  -5   8  16     2263.91     2188.60    164.25 o 
  -4   8  16      716.51      818.00    113.96 o 
  -3   8  16     3986.53     4029.28    151.42 o 
  -2   8  16     3245.29     3237.40    107.97 o 
  -1   8  16     4329.62     4606.83    140.45 o 
   0   8  16     1558.19     1624.63    128.44 o 
   1   8  16     1161.33     1495.44    109.67 o 
   2   8  16     1292.58     1471.14    115.76 o 
   3   8  16     1486.71     1435.97    121.63 o 
   4   8  16     1192.35     1308.52    140.39 o 
   5   8  16      933.93      939.06    159.10 o 
   6   8  16      699.08      716.95    145.79 o 
   7   8  16       71.20      295.27    108.13 o 
  -8   9  16      560.92      786.15    193.91 o 
  -7   9  16     1410.25     1494.13    129.81 o 
  -6   9  16     1239.18     1478.42    113.06 o 
  -5   9  16     2835.04     2772.77    137.95 o 
  -4   9  16     6544.88     6339.02    198.99 o 
  -3   9  16     1278.23     1477.41    140.74 o 
  -2   9  16    16385.51    16510.21    690.49 o 
  -1   9  16       26.22      139.60     97.45 o 
   0   9  16    16900.86    17391.31    337.51 o 
   1   9  16      421.23      582.11    101.17 o 
   2   9  16    13392.68    12718.90    322.97 o 
   3   9  16       41.16      134.82    100.03 o 
   4   9  16     7974.37     8127.14    236.11 o 
   5   9  16     1533.86     1523.79    155.67 o 
  -7  10  16     2873.99     3179.19    274.02 o 
  -6  10  16    18010.04    17867.31    525.75 o 
  -5  10  16      922.35     1008.59    114.14 o 
  -4  10  16    16626.27    17313.68    378.73 o 
  -3  10  16      395.32      553.12    105.11 o 
  -2  10  16     3218.56     3427.39    223.06 o 
  -1  10  16      554.39      706.67    112.65 o 
   0  10  16        6.33      109.28    100.41 o 
   1  10  16      683.36      811.48     97.02 o 
   2  10  16     5086.29     4989.23    196.90 o 
   3  10  16       25.00      -38.88    112.84 o 
   4  10  16     8399.50     8255.74    311.69 o 
  -4  11  16     2454.26     2680.25    324.24 o 
  -3  11  16       17.95      -13.67    225.77 o 
  -2  11  16     2716.70     2972.35    165.43 o 
  -1  11  16        0.99       60.19    129.00 o 
   0  11  16     4221.39     4110.99    190.38 o 
   1  11  16        6.57      159.98     97.79 o 
 -12   1  17        5.52      -27.51    190.28 o 
 -11   1  17    12597.44    12438.83    491.93 o 
 -10   1  17      135.83      389.79    184.47 o 
  -9   1  17    24437.72    23712.08    706.13 o 
  -8   1  17     3735.91     3846.31    372.36 o 
  -7   1  17    45334.65    44634.33   1144.43 o 
  -6   1  17     5748.31     5643.92    701.33 o 
  -5   1  17    53774.39    50808.53   1230.24 o 
  -4   1  17     2068.32     2166.63     79.63 o 
  -3   1  17    21545.53    21387.29    462.79 o 
  -2   1  17      113.68      198.25     43.84 o 
  -1   1  17     3470.88     3610.39     97.68 o 
   0   1  17       23.16       80.79     77.74 o 
   1   1  17      254.39      303.00     84.44 o 
   2   1  17      182.34      299.69     62.33 o 
   3   1  17     1292.78     1431.29    100.67 o 
   4   1  17     1317.49     1390.59    128.83 o 
   5   1  17     4212.11     4223.01    165.50 o 
   6   1  17     5795.53     5781.52    197.96 o 
   7   1  17     8130.72     7711.79    242.96 o 
   8   1  17     4180.00     4156.07    214.82 o 
   9   1  17     8066.68     7508.20    285.99 o 
 -12   2  17        7.02       82.35    160.44 o 
 -11   2  17     5174.58     4941.75    274.44 o 
 -10   2  17      117.47      195.16    168.04 o 
  -9   2  17      861.06     1045.98    157.38 o 
  -8   2  17      646.29      770.76    144.25 o 
  -7   2  17      177.52      155.81     63.59 o 
  -6   2  17     1411.04     1391.90     58.44 o 
  -5   2  17     7904.18     8335.71    344.65 o 
  -4   2  17     4501.96     4601.44    180.19 o 
  -3   2  17    18606.54    18703.78    515.14 o 
  -2   2  17     4484.61     4752.89    124.60 o 
  -1   2  17    41615.73    43273.83    625.68 o 
   0   2  17     8604.49     8720.32    182.02 o 
   1   2  17    38396.25    39004.90    513.18 o 
   2   2  17    13403.38    13822.82    250.53 o 
   3   2  17    45514.90    45184.21    794.35 o 
   4   2  17    19370.32    18493.48    370.84 o 
   5   2  17    13333.33    13374.57    302.10 o 
   6   2  17    12675.19    12389.66    299.64 o 
   7   2  17     4180.36     4149.71    188.91 o 
   8   2  17     1762.96     1823.77    143.40 o 
   9   2  17      965.95     1135.83    163.72 o 
 -12   3  17      529.44      343.07    172.14 o 
 -11   3  17     2170.54     1963.09    206.79 o 
 -10   3  17       55.53       33.81    143.89 o 
  -9   3  17     4628.59     4961.75    360.92 o 
  -8   3  17     1276.77     1168.95    155.39 o 
  -7   3  17     5007.19     4791.77    120.37 o 
  -6   3  17      216.72      396.87    113.08 o 
  -5   3  17     3495.29     3797.69    104.13 o 
  -4   3  17     2523.95     2645.82    106.17 o 
  -3   3  17      414.40      510.08     74.62 o 
  -2   3  17      529.65      638.52     38.46 o 
  -1   3  17      691.34      736.06     62.04 o 
   0   3  17     1480.26     1506.32     70.97 o 
   1   3  17      883.97     1067.26     64.68 o 
   2   3  17     1207.44     1246.91     79.40 o 
   3   3  17      842.08      978.30     83.26 o 
   4   3  17     1795.24     1884.00    137.74 o 
   5   3  17       31.58       22.07    120.61 o 
   6   3  17      811.47      969.70    115.67 o 
   7   3  17      196.69      340.96    110.68 o 
   8   3  17      922.17      848.63    161.02 o 
   9   3  17     1122.94     1120.34    139.77 o 
 -11   4  17     5130.75     5258.48    316.23 o 
 -10   4  17      260.05      580.28    395.92 o 
  -9   4  17     1648.78     1631.43    228.87 o 
  -8   4  17      971.37      891.68    104.47 o 
  -7   4  17      601.25      643.97    102.82 o 
  -6   4  17      137.40      209.06     97.89 o 
  -5   4  17     5037.46     5190.75    141.58 o 
  -4   4  17     2490.92     2362.67    108.74 o 
  -3   4  17    15467.96    15411.83    277.33 o 
  -2   4  17     1932.35     1941.98     54.74 o 
  -1   4  17    17618.59    17948.26    224.75 o 
   0   4  17     5011.02     5267.00    105.67 o 
   1   4  17    12620.95    12796.42    214.31 o 
   2   4  17     8027.27     7762.22    171.51 o 
   3   4  17     5967.31     5916.93    156.03 o 
   4   4  17     3315.37     3260.26    160.60 o 
   5   4  17     6336.78     6026.98    197.33 o 
   6   4  17     1291.11     1418.28    123.06 o 
   7   4  17     6690.92     6329.97    221.54 o 
   8   4  17     2755.36     2636.96    181.31 o 
 -11   5  17    29634.28    27937.97    826.56 o 
 -10   5  17      328.89      409.56    202.76 o 
  -9   5  17    37907.48    36886.85   1102.89 o 
  -8   5  17      888.50      965.05    154.13 o 
  -7   5  17    28457.66    26539.73    533.50 o 
  -6   5  17      741.04      832.01     92.61 o 
  -5   5  17    25721.51    26157.21    433.74 o 
  -4   5  17      470.49      752.09    124.66 o 
  -3   5  17    21230.16    21543.91    407.74 o 
  -2   5  17     1885.58     1976.82     58.60 o 
  -1   5  17    17486.32    17723.01    306.46 o 
   0   5  17     3470.70     3525.05     93.83 o 
   1   5  17      733.14      803.26     71.13 o 
   2   5  17      159.62      276.59     70.04 o 
   3   5  17     2124.77     2123.02    116.19 o 
   4   5  17     4611.24     4402.94    182.62 o 
   5   5  17     5115.52     4779.30    175.68 o 
   6   5  17    10855.39    10244.77    284.84 o 
   7   5  17     8095.60     7864.54    260.91 o 
   8   5  17    14103.71    13585.57    386.88 o 
 -10   6  17      853.96      900.06    265.73 o 
  -9   6  17     1968.80     2034.80    469.49 o 
  -8   6  17      805.95      950.94    123.17 o 
  -7   6  17      106.45      233.72    112.23 o 
  -6   6  17      961.79     1014.19    134.35 o 
  -5   6  17     1746.78     1841.02     98.02 o 
  -4   6  17     1051.55     1184.17     89.59 o 
  -3   6  17     2046.92     2123.06    122.64 o 
  -2   6  17     3228.44     3464.75    104.99 o 
  -1   6  17    13088.74    13042.84    236.51 o 
   0   6  17     8280.73     8484.54    204.86 o 
   1   6  17     9277.95     9857.58    233.55 o 
   2   6  17     1835.32     1987.56    142.42 o 
   3   6  17     8136.68     7759.94    206.03 o 
   4   6  17      402.51      479.77    103.53 o 
   5   6  17     4325.99     4332.45    189.04 o 
   6   6  17      110.65      216.05    116.73 o 
   7   6  17     3373.61     3361.41    197.35 o 
  -9   7  17     4050.97     3602.37    212.95 o 
  -8   7  17      219.04      234.64     93.48 o 
  -7   7  17     4143.30     3915.62    174.23 o 
  -6   7  17      536.60      524.82    127.24 o 
  -5   7  17     3281.06     3399.36    182.90 o 
  -4   7  17     1559.04     1502.43    146.66 o 
  -3   7  17      678.50      697.69    121.42 o 
  -2   7  17     3123.74     3196.88    158.16 o 
  -1   7  17      212.23      204.64     63.13 o 
   0   7  17     2362.85     2402.39    111.37 o 
   1   7  17       13.83      132.64     84.47 o 
   2   7  17      774.95      869.59    105.97 o 
   3   7  17      371.22      380.33    101.72 o 
   4   7  17      134.96      173.12    101.52 o 
   5   7  17     1472.94     1673.61    159.20 o 
   6   7  17      591.17      822.14    142.90 o 
  -8   8  17       92.24      263.32    138.47 o 
  -7   8  17     1446.00     1385.52    163.21 o 
  -6   8  17       34.90      273.03    129.85 o 
  -5   8  17     6285.97     6206.19    208.49 o 
  -4   8  17      944.53     1129.78    113.11 o 
  -3   8  17    13589.87    13651.90    324.49 o 
  -2   8  17     5624.93     5807.67    264.91 o 
  -1   8  17    26945.83    27240.88    593.06 o 
   0   8  17     9500.24     9744.09    249.19 o 
   1   8  17    28470.91    28093.10    547.11 o 
   2   8  17     6355.42     6710.33    196.87 o 
   3   8  17    19585.46    19228.26    404.02 o 
   4   8  17     6393.33     6173.56    224.18 o 
   5   8  17     8164.90     8063.61    348.01 o 
  -7   9  17    14121.98    13665.13    822.27 o 
  -6   9  17      100.19      232.38     96.23 o 
  -5   9  17    16843.97    17009.85    379.23 o 
  -4   9  17       16.84      121.95    100.09 o 
  -3   9  17    14161.05    13854.56    333.56 o 
  -2   9  17        2.22      146.65    124.04 o 
  -1   9  17     6297.27     6259.28    212.99 o 
   0   9  17       38.21      105.00    155.99 o 
   1   9  17      679.59      727.69    114.49 o 
   2   9  17     1122.11     1124.72    116.10 o 
   3   9  17      285.28      467.53    118.62 o 
   4   9  17     1625.13     1682.38    144.55 o 
  -5  10  17       93.62      142.73    101.08 o 
  -4  10  17     1119.47     1240.32    141.42 o 
  -3  10  17      573.46      795.26    149.01 o 
  -2  10  17      248.38      281.81     99.90 o 
  -1  10  17      759.36      886.97    128.81 o 
   0  10  17      226.14      161.52    108.46 o 
   1  10  17     2994.15     2926.18    259.74 o 
   2  10  17      132.01       93.09    102.71 o 
 -11   0  18     6162.00     5933.72    435.89 o 
 -10   0  18    11776.39    10778.26    752.65 o 
  -9   0  18    14481.13    12954.30    597.98 o 
  -8   0  18    20629.10    20102.15   1036.03 o 
  -7   0  18    29847.48    28086.67   1050.45 o 
  -6   0  18    31146.49    29858.10   1082.29 o 
  -5   0  18    41111.76    41159.72   1483.16 o 
  -4   0  18    27527.46    28655.24   1372.95 o 
  -3   0  18    21939.39    21495.95    444.55 o 
  -2   0  18     8896.54     8692.56    221.80 o 
  -1   0  18     6416.80     6670.76    154.48 o 
   0   0  18     3471.83     3625.96    114.45 o 
   1   0  18     3038.61     3206.94    146.39 o 
   2   0  18      166.67      211.59    134.08 o 
   3   0  18       64.23      164.49    186.32 o 
   4   0  18       79.29      410.07    208.77 o 
   5   0  18      643.38      934.76    157.57 o 
   6   0  18       12.85       54.13    265.78 o 
   7   0  18     6079.31     5935.95    352.26 o 
   8   0  18       17.34      280.41    223.24 o 
 -11   1  18      817.40     1079.33    239.64 o 
 -10   1  18     2281.46     2317.66    330.03 o 
  -9   1  18      400.07      485.60    179.81 o 
  -8   1  18     3478.85     3301.80    208.34 o 
  -7   1  18      540.17      599.18    145.58 o 
  -6   1  18      448.90      348.51    135.51 o 
  -5   1  18       20.64      185.23    253.39 o 
  -4   1  18        8.62       14.69     68.67 o 
  -3   1  18     3690.05     3667.45     77.66 o 
  -2   1  18     1459.80     1482.34     49.43 o 
  -1   1  18     6840.91     6907.24    138.23 o 
   0   1  18     3863.83     4008.14    130.84 o 
   1   1  18    11547.29    11934.61    190.05 o 
   2   1  18     5178.26     5235.16    120.31 o 
   3   1  18    18983.27    18677.44    431.37 o 
   4   1  18     1241.57     1290.55    111.71 o 
   5   1  18    18341.03    18468.01    419.03 o 
   6   1  18      210.67      492.88    119.35 o 
   7   1  18     6402.79     6478.99    226.01 o 
   8   1  18       14.58      203.01    128.74 o 
 -11   2  18      711.25      713.11    287.20 o 
 -10   2  18     1045.34     1082.74    179.52 o 
  -9   2  18     1716.27     1977.33    231.05 o 
  -8   2  18     1215.89     1079.73    184.66 o 
  -7   2  18     2159.30     2119.57    217.54 o 
  -6   2  18     2464.92     2359.65    206.56 o 
  -5   2  18     3364.07     3440.28    225.70 o 
  -4   2  18     8227.54     8499.37    227.35 o 
  -3   2  18     1794.79     1745.73    104.47 o 
  -2   2  18     4756.32     4846.25    103.63 o 
  -1   2  18     2380.12     2457.96     65.53 o 
   0   2  18      127.54      219.33     64.84 o 
   1   2  18      987.64     1049.35     72.15 o 
   2   2  18     1973.10     1920.15     99.39 o 
   3   2  18       29.71      -14.79     91.96 o 
   4   2  18      376.06      416.85    117.16 o 
   5   2  18        8.09       59.55    126.35 o 
   6   2  18      131.60      164.34    117.64 o 
   7   2  18     1332.80     1389.76    145.55 o 
   8   2  18      252.87      159.45    128.41 o 
 -11   3  18     3052.70     3171.61    294.15 o 
 -10   3  18     6702.68     6503.17    340.05 o 
  -9   3  18     3299.75     2993.58    257.68 o 
  -8   3  18     2565.39     2457.38    186.37 o 
  -7   3  18     1199.21     1313.19    258.21 o 
  -6   3  18      461.50      560.40     93.07 o 
  -5   3  18     1646.58     1612.95    107.28 o 
  -4   3  18      579.39      673.51    105.44 o 
  -3   3  18     9036.19     9680.83    363.58 o 
  -2   3  18     7079.02     7031.43    260.95 o 
  -1   3  18    21381.33    21820.49    334.75 o 
   0   3  18     8308.54     8414.37    154.77 o 
   1   3  18    31835.26    32086.30    464.13 o 
   2   3  18     5794.81     5826.00    148.85 o 
   3   3  18    27752.31    27777.56    521.88 o 
   4   3  18     1887.08     1865.85    129.93 o 
   5   3  18    24214.01    23460.68    461.93 o 
   6   3  18     2284.92     2289.15    195.10 o 
   7   3  18    19706.91    19001.32    586.48 o 
   8   3  18      955.60     1211.66    177.20 o 
 -10   4  18     6973.43     6594.98    309.23 o 
  -9   4  18     8326.58     8017.98    385.71 o 
  -8   4  18    10333.37     9712.59    338.27 o 
  -7   4  18    11815.38    11185.76    276.17 o 
  -6   4  18    10717.99    10562.58    330.44 o 
  -5   4  18    12082.22    12075.54    287.55 o 
  -4   4  18     5595.61     5800.71    177.57 o 
  -3   4  18    25265.36    25041.81    422.63 o 
  -2   4  18     4738.08     4651.25    146.21 o 
  -1   4  18    13747.65    14105.68    235.12 o 
   0   4  18     5801.49     5928.14    138.34 o 
   1   4  18     4556.05     4931.11    265.62 o 
   2   4  18     3016.03     3206.85    146.10 o 
   3   4  18        5.02      171.18    100.97 o 
   4   4  18      567.04      531.44    107.84 o 
   5   4  18     3135.09     3122.51    147.08 o 
   6   4  18      166.45      360.60    143.78 o 
   7   4  18     5118.24     4930.92    221.28 o 
 -10   5  18      466.43      502.18    185.57 o 
  -9   5  18      377.26      808.01    257.94 o 
  -8   5  18     1486.62     1355.17    165.91 o 
  -7   5  18      545.44      756.35    109.74 o 
  -6   5  18      235.93      279.57     86.79 o 
  -5   5  18      204.14      228.01    100.16 o 
  -4   5  18      914.03      842.91     95.06 o 
  -3   5  18       51.92       50.56    105.09 o 
  -2   5  18     1696.46     1703.68    135.95 o 
  -1   5  18      539.02      627.40     86.09 o 
   0   5  18      887.35     1023.14    118.79 o 
   1   5  18       83.91      218.56     82.97 o 
   2   5  18       15.40      -80.67     80.67 o 
   3   5  18        6.65      118.45     92.88 o 
   4   5  18      117.27      171.28    103.59 o 
   5   5  18      146.80      247.78    129.73 o 
   6   5  18       64.40      206.00    128.80 o 
   7   5  18      138.14      168.31    117.54 o 
  -9   6  18     5681.28     5598.69    329.97 o 
  -8   6  18    10018.95     9486.16    339.76 o 
  -7   6  18     9264.26     8660.04    216.64 o 
  -6   6  18     9179.73     8445.11    227.57 o 
  -5   6  18    12948.63    12700.59    361.12 o 
  -4   6  18     8670.36     8380.73    225.49 o 
  -3   6  18    19045.31    19128.83    415.12 o 
  -2   6  18     5709.94     5984.38    182.43 o 
  -1   6  18    20397.68    20477.95    496.09 o 
   0   6  18     1807.65     2162.87    114.19 o 
   1   6  18     6319.64     6528.78    176.71 o 
   2   6  18      210.94      382.58    107.31 o 
   3   6  18       60.06      176.32     90.44 o 
   4   6  18      207.90      393.45    116.19 o 
   5   6  18     1761.13     1873.62    201.96 o 
   6   6  18     1494.22     1319.88    139.13 o 
  -8   7  18     3631.82     3597.10    220.36 o 
  -7   7  18       13.14       45.27    125.28 o 
  -6   7  18       27.88      251.56    137.66 o 
  -5   7  18     1727.93     1926.35    211.67 o 
  -4   7  18      449.91      574.34    196.38 o 
  -3   7  18     6165.71     6480.80    209.92 o 
  -2   7  18     1231.29     1347.79    118.31 o 
  -1   7  18    16271.70    16225.57    421.85 o 
   0   7  18     1896.11     1995.49    135.32 o 
   1   7  18    21170.85    22018.92    439.60 o 
   2   7  18     1578.21     1692.98    209.26 o 
   3   7  18    16120.81    15742.19    342.52 o 
   4   7  18     3038.51     3224.32    194.87 o 
   5   7  18     9693.37     9407.35    263.86 o 
  -7   8  18     1721.95     1635.48    186.93 o 
  -6   8  18      970.59      993.61    194.86 o 
  -5   8  18       32.91      196.54    100.04 o 
  -4   8  18     3448.13     3209.24    154.56 o 
  -3   8  18      110.45      257.27    229.47 o 
  -2   8  18     2903.27     2947.80    155.94 o 
  -1   8  18      123.92      370.05    132.46 o 
   0   8  18     1219.02     1209.29    135.49 o 
   1   8  18      249.88      211.31    155.13 o 
   2   8  18      261.35      214.59    133.33 o 
   3   8  18        2.78      182.14    128.99 o 
   4   8  18      320.19      372.47    115.91 o 
  -5   9  18        3.20      159.73    203.58 o 
  -4   9  18     3622.94     3390.41    235.18 o 
  -3   9  18      740.96     1020.05    167.95 o 
  -2   9  18     3170.20     3109.58    184.38 o 
  -1   9  18     3488.06     3518.68    205.28 o 
   0   9  18     4440.05     4338.33    193.86 o 
   1   9  18     6770.36     6835.42    247.08 o 
   2   9  18     5761.25     6087.98    230.90 o 
 -10   1  19     6953.15     6865.75    365.83 o 
  -9   1  19     1712.67     1560.86    232.44 o 
  -8   1  19    18251.35    17733.73    521.23 o 
  -7   1  19     1624.90     1702.33    211.19 o 
  -6   1  19    27989.21    26504.75    777.85 o 
  -5   1  19       12.72       75.80    190.04 o 
  -4   1  19    34836.42    34608.77    772.29 o 
  -3   1  19       74.23       65.71     56.11 o 
  -2   1  19    21728.24    21613.20    371.83 o 
  -1   1  19       13.00       20.60     63.21 o 
   0   1  19    11256.39    11972.32    207.71 o 
   1   1  19      136.86      309.28     77.58 o 
   2   1  19     4726.92     4918.82    142.65 o 
   3   1  19      848.08     1083.50    122.37 o 
   4   1  19     2076.26     2179.13    139.24 o 
   5   1  19       13.30      -13.75    105.45 o 
   6   1  19       69.27       85.32    126.39 o 
   7   1  19      726.15      927.04    143.32 o 
 -10   2  19    13084.97    12655.47    444.70 o 
  -9   2  19     2882.69     3039.70    264.51 o 
  -8   2  19    11088.98    11145.41    423.29 o 
  -7   2  19     1166.98     1442.46    206.77 o 
  -6   2  19     4001.51     3831.33    215.25 o 
  -5   2  19     1775.32     1374.03    966.82 o 
  -4   2  19       11.41       84.40     74.71 o 
  -3   2  19      308.41      453.80     89.52 o 
  -2   2  19     3022.65     2834.52     84.97 o 
  -1   2  19       15.80      181.41     67.17 o 
   0   2  19    17643.35    18339.51    348.44 o 
   1   2  19       50.03       92.32    107.65 o 
   2   2  19    30717.48    31005.17    592.66 o 
   3   2  19      259.55      599.62    118.98 o 
   4   2  19    36287.46    35577.43    677.13 o 
   5   2  19     4979.43     4868.41    195.81 o 
   6   2  19    24025.98    23311.76    492.38 o 
   7   2  19     2618.72     2664.73    197.36 o 
 -10   3  19       30.69      193.20    180.15 o 
  -9   3  19        2.41       55.29    144.36 o 
  -8   3  19     1574.91     1748.33    216.07 o 
  -7   3  19      125.58      209.65    178.63 o 
  -6   3  19     6050.97     5946.78    292.71 o 
  -5   3  19      584.10      405.83     69.95 o 
  -4   3  19     4400.95     4092.15    148.64 o 
  -3   3  19     1386.90     1414.52     94.59 o 
  -2   3  19     1620.28     1914.19    144.07 o 
  -1   3  19        3.76       57.53     59.36 o 
   0   3  19     1758.85     1848.98    111.84 o 
   1   3  19      484.23      722.03    150.70 o 
   2   3  19      964.33     1238.29    108.21 o 
   3   3  19     2991.02     2996.81    156.15 o 
   4   3  19       70.04       36.39    113.38 o 
   5   3  19     1155.94     1249.48    134.45 o 
   6   3  19       17.15      144.63    109.56 o 
  -9   4  19       41.12      211.02    153.55 o 
  -8   4  19     5957.79     5825.16    394.59 o 
  -7   4  19     1011.88      889.31    161.28 o 
  -6   4  19     1440.10     1144.20    202.96 o 
  -5   4  19      308.11      530.52    103.07 o 
  -4   4  19      350.59      509.29     85.26 o 
  -3   4  19      114.54      286.65    115.07 o 
  -2   4  19     6168.01     6356.88    181.19 o 
  -1   4  19      236.38      207.83     99.36 o 
   0   4  19    11175.20    11558.77    231.72 o 
   1   4  19     1292.74     1347.44     93.45 o 
   2   4  19     6117.86     6181.15    196.24 o 
   3   4  19      527.21      504.66    105.30 o 
   4   4  19     4590.98     4389.76    195.56 o 
   5   4  19      171.23      322.87    117.01 o 
   6   4  19    10714.33    10470.35    293.70 o 
  -9   5  19       16.23      214.67    152.87 o 
  -8   5  19    14821.15    14636.87    523.18 o 
  -7   5  19      175.27      280.83    141.56 o 
  -6   5  19    22785.32    22133.17    681.95 o 
  -5   5  19     1112.99     1165.61    123.90 o 
  -4   5  19    33127.91    32371.31    653.12 o 
  -3   5  19     1182.38     1225.84    117.07 o 
  -2   5  19    50258.08    50987.45   1232.76 o 
  -1   5  19      189.04      325.37    100.72 o 
   0   5  19    35112.31    35920.03    776.71 o 
   1   5  19       18.24      120.77     98.51 o 
   2   5  19     8482.52     9062.11    264.79 o 
   3   5  19       86.65      239.92    111.00 o 
   4   5  19      248.04      327.91    121.34 o 
   5   5  19       45.16      101.78    102.14 o 
  -8   6  19     2757.90     2509.07    208.81 o 
  -7   6  19     1286.93     1280.82    164.85 o 
  -6   6  19       68.58      359.79    111.20 o 
  -5   6  19      599.31      619.85    142.18 o 
  -4   6  19       36.09      172.28    111.44 o 
  -3   6  19      167.84      124.67    111.36 o 
  -2   6  19     1778.59     2018.01    171.32 o 
  -1   6  19      502.98      578.47    108.76 o 
   0   6  19     3465.68     3422.58    160.20 o 
   1   6  19     3105.41     3154.62    160.33 o 
   2   6  19     3882.07     3960.12    212.25 o 
   3   6  19     1373.00     1469.69    130.14 o 
   4   6  19     6132.77     6023.65    210.48 o 
   5   6  19      145.89      441.89    118.89 o 
  -7   7  19      525.89      485.22    168.07 o 
  -6   7  19     4415.69     4334.56    209.71 o 
  -5   7  19        9.35      368.69    122.18 o 
  -4   7  19     4517.05     4686.27    167.16 o 
  -3   7  19      551.49      644.81    108.14 o 
  -2   7  19     6977.97     6895.25    207.25 o 
  -1   7  19      101.52      152.97    114.28 o 
   0   7  19     2213.07     2200.98    163.58 o 
   1   7  19       38.32      303.29    124.43 o 
   2   7  19      461.09      791.76    160.92 o 
   3   7  19      181.72      287.35    120.15 o 
  -5   8  19        9.54      189.73     94.14 o 
  -4   8  19      331.03      412.81    116.77 o 
  -3   8  19      709.29      857.91    128.81 o 
  -2   8  19     3921.25     4039.06    185.12 o 
  -1   8  19       20.48      184.66    162.70 o 
   0   8  19     8717.06     8915.03    286.56 o 
   1   8  19      182.25      161.99    205.15 o 
   2   8  19    15951.10    15442.98    530.80 o 
  -9   0  20     9158.20     8887.03    507.12 o 
  -8   0  20      374.33      734.66    372.61 o 
  -7   0  20    16688.74    16962.06    722.78 o 
  -6   0  20     5040.07     4899.95    360.97 o 
  -5   0  20    25795.80    24964.93   1214.31 o 
  -4   0  20    17626.37    17529.22    728.02 o 
  -3   0  20    27989.43    28395.34   1066.87 o 
  -2   0  20    21106.88    20424.81    531.34 o 
  -1   0  20    24076.05    24430.05    644.79 o 
   0   0  20    11664.13    11319.63    397.39 o 
   1   0  20    17924.86    18820.65    599.56 o 
   2   0  20     8428.04     8500.83    456.67 o 
   3   0  20     4228.93     4145.45    221.63 o 
   4   0  20     4145.89     4099.28    228.67 o 
   5   0  20     3086.99     3268.25    265.77 o 
   6   0  20       17.88       -3.11    179.31 o 
  -9   1  20     7485.84     7116.05    371.59 o 
  -8   1  20       61.71      217.29    156.90 o 
  -7   1  20     5278.26     5193.20    374.63 o 
  -6   1  20       19.97      -54.28    169.47 o 
  -5   1  20     2513.68     2489.21    196.26 o 
  -4   1  20        3.66      175.81    141.79 o 
  -3   1  20     1168.29      985.20    257.56 o 
  -2   1  20       73.78       91.33    207.33 o 
  -1   1  20       56.54       91.37     78.85 o 
   0   1  20      219.04      426.03     78.45 o 
   1   1  20     2449.79     2690.41    127.90 o 
   2   1  20     1658.18     1875.56    121.94 o 
   3   1  20     4989.12     4938.61    179.09 o 
   4   1  20     5318.48     5617.53    216.86 o 
   5   1  20     3181.11     3161.15    187.35 o 
   6   1  20     5691.74     5585.69    208.23 o 
  -9   2  20     1506.84     1470.52    285.38 o 
  -8   2  20       24.75       68.72    168.11 o 
  -7   2  20      550.87      468.19    194.91 o 
  -6   2  20      116.07      382.74    147.41 o 
  -5   2  20     1024.83     1033.09    192.79 o 
  -4   2  20       46.33      -36.75    209.94 o 
  -3   2  20     2492.37     2405.36    101.19 o 
  -2   2  20     2040.76     2187.69    147.48 o 
  -1   2  20     3710.53     3891.04    186.25 o 
   0   2  20     1889.27     1936.00    107.48 o 
   1   2  20     1068.61     1226.07     98.17 o 
   2   2  20      930.51     1015.75    119.08 o 
   3   2  20      538.90      639.80    141.17 o 
   4   2  20     1906.21     1886.22    144.18 o 
   5   2  20      567.94      672.90    129.87 o 
  -9   3  20    21945.95    20860.90    633.67 o 
  -8   3  20     1824.21     2052.03    203.16 o 
  -7   3  20    12024.83    11658.13    450.14 o 
  -6   3  20     1715.18     1949.93    592.62 o 
  -5   3  20     6456.65     6209.01    280.06 o 
  -4   3  20     1154.26     1079.28    162.12 o 
  -3   3  20      388.66      456.34     79.06 o 
  -2   3  20      429.84      574.08     96.20 o 
  -1   3  20     1549.14     1612.52    159.05 o 
   0   3  20     4138.24     4585.86    232.90 o 
   1   3  20     6466.53     6624.40    191.23 o 
   2   3  20     7268.43     7497.43    189.92 o 
   3   3  20     8990.19     9183.01    227.61 o 
   4   3  20     9611.10     9277.74    278.34 o 
   5   3  20    10622.63    10154.17    269.49 o 
  -8   4  20     5404.52     5129.19    394.77 o 
  -7   4  20     6038.33     5773.84    274.61 o 
  -6   4  20     5593.64     5276.24    315.69 o 
  -5   4  20    16139.29    16544.43    493.16 o 
  -4   4  20     6381.14     6097.96    168.50 o 
  -3   4  20    20304.43    20018.17    456.58 o 
  -2   4  20     7291.54     7444.62    277.62 o 
  -1   4  20    13219.48    13944.38    377.99 o 
   0   4  20     4502.37     4443.81    185.94 o 
   1   4  20    10841.10    10936.73    303.92 o 
   2   4  20     3399.80     3482.51    146.83 o 
   3   4  20     3180.02     3384.00    146.36 o 
   4   4  20      732.94      846.63    135.71 o 
  -7   5  20      104.32      -74.51    142.03 o 
  -6   5  20      626.54      854.01    204.63 o 
  -5   5  20       59.11       41.28    139.74 o 
  -4   5  20     1750.76     1755.02    170.49 o 
  -3   5  20      430.57      426.78    100.45 o 
  -2   5  20       14.67      156.60    105.20 o 
  -1   5  20      850.26     1044.59    137.51 o 
   0   5  20      106.30      222.21    125.84 o 
   1   5  20      862.26      783.10    151.13 o 
   2   5  20      122.81      185.88    138.17 o 
   3   5  20      167.76       78.28    122.94 o 
   4   5  20       44.07      163.48    102.65 o 
  -6   6  20     2736.34     2883.36    311.48 o 
  -5   6  20    14093.58    13541.37    520.46 o 
  -4   6  20     3473.32     3542.87    215.45 o 
  -3   6  20    20250.79    20770.32    569.70 o 
  -2   6  20     5440.71     5159.30    184.89 o 
  -1   6  20    16144.53    16350.11    405.68 o 
   0   6  20     4816.68     4861.46    242.84 o 
   1   6  20     8505.76     8595.08    275.14 o 
   2   6  20     4304.85     4263.48    211.20 o 
   3   6  20     2885.00     3008.45    193.02 o 
  -4   7  20      291.19      207.75    103.36 o 
  -3   7  20       48.44      151.03     99.80 o 
  -2   7  20       50.80      199.09    120.25 o 
  -1   7  20      549.57      701.65    146.93 o 
   0   7  20     3583.34     3621.93    237.55 o 
   1   7  20      995.72      778.78    206.13 o 
  -8   1  21     1355.90     1280.54    193.01 o 
  -7   1  21     1460.71     1531.70    226.56 o 
  -6   1  21     2254.66     2460.82    325.60 o 
  -5   1  21    10707.20    10737.19    373.11 o 
  -4   1  21      737.17      799.30    171.78 o 
  -3   1  21    17074.42    17043.40    510.81 o 
  -2   1  21      907.37     1162.04    206.94 o 
  -1   1  21    24860.07    25167.07    885.19 o 
   0   1  21     3623.35     3598.13    227.50 o 
   1   1  21    21344.43    21772.15    487.79 o 
   2   1  21     1129.74     1377.87    114.45 o 
   3   1  21    11220.96    11133.49    264.98 o 
   4   1  21      553.87      601.00    112.50 o 
  -7   2  21    10360.03    10454.17    453.16 o 
  -6   2  21     5258.03     5227.36    271.00 o 
  -5   2  21     9118.21     8902.86    349.18 o 
  -4   2  21     3566.89     3594.59    350.06 o 
  -3   2  21     4789.86     5211.53    309.87 o 
  -2   2  21     2688.12     2663.36    249.92 o 
  -1   2  21      905.76     1071.74    130.38 o 
   0   2  21       67.87      158.27    116.37 o 
   1   2  21     1871.13     1892.84    134.13 o 
   2   2  21      991.17     1014.23    145.23 o 
   3   2  21     9559.22     9670.72    274.66 o 
   4   2  21      492.18      601.42    153.60 o 
  -7   3  21     2056.20     2365.42    244.67 o 
  -6   3  21     1097.08     1220.62    207.94 o 
  -5   3  21     5606.72     4599.52   2805.68 o 
  -4   3  21      858.24     1011.64    170.48 o 
  -3   3  21     1645.84     1627.86    181.96 o 
  -2   3  21      340.65      354.12     84.62 o 
  -1   3  21      513.74      540.21     99.64 o 
   0   3  21       44.09      139.06    134.68 o 
   1   3  21      454.07      525.66    122.96 o 
   2   3  21       12.01       83.02    123.41 o 
   3   3  21      304.76      509.77    128.48 o 
  -6   4  21     1003.47     1231.74    189.28 o 
  -5   4  21     6211.38     6387.21    290.76 o 
  -4   4  21       71.26       12.68    141.70 o 
  -3   4  21     1923.29     2019.81    190.83 o 
  -2   4  21        0.07      141.85     96.36 o 
  -1   4  21      292.71      323.45    109.89 o 
   0   4  21       31.71      135.54    100.47 o 
   1   4  21     1807.84     1811.21    140.22 o 
   2   4  21      111.81      310.47    153.48 o 
  -5   5  21    11937.15    12130.70    409.03 o 
  -4   5  21     5867.02     5756.01    315.49 o 
  -3   5  21    16077.51    16225.38    664.84 o 
  -2   5  21     7255.80     7146.87    264.44 o 
  -1   5  21    20087.71    19824.42    522.85 o 
   0   5  21     2351.91     2609.55    153.87 o 
   1   5  21    20028.15    19780.77    458.41 o 
  -2   6  21      119.57      143.83    123.24 o 
  -1   6  21       70.73      142.34    163.02 o 
  -6   0  22     5946.29     6414.31    440.36 o 
  -5   0  22      560.76      796.20    244.35 o 
  -4   0  22    10234.22    10637.78    556.67 o 
  -3   0  22     3408.28     4219.23    548.47 o 
  -2   0  22    27736.06    26379.98   1316.33 o 
  -1   0  22     5034.14     5954.51    611.24 o 
   0   0  22    28835.99    28110.52   1424.40 o 
   1   0  22     3267.22     3338.69    520.50 o 
   2   0  22    23632.40    24619.70   1328.02 o 
  -5   1  22      415.64      567.45    272.80 o 
  -4   1  22     6496.40     6906.97    309.23 o 
  -3   1  22      472.47      721.69    174.86 o 
  -2   1  22     6758.46     6993.15    309.47 o 
  -1   1  22       68.33      -76.99    192.86 o 
   0   1  22      990.06     1161.86    185.72 o 
   1   1  22       45.95      -20.12    145.28 o 
   2   1  22      459.34      667.88    243.72 o 
  -5   2  22       15.76      100.78    154.98 o 
  -4   2  22      709.41      953.86    180.90 o 
  -3   2  22       30.89      315.63    162.07 o 
  -2   2  22     4459.03     4416.32    384.22 o 
  -1   2  22      357.13      -31.70    237.76 o 
   0   2  22     6107.40     6544.45    434.16 o 
   1   2  22       26.91      278.37    147.16 o 
  -4   3  22    15389.54    15919.13    576.50 o 
  -3   3  22      272.34      446.76    199.82 o 
  -2   3  22     7208.07     7161.38    318.44 o 
  -1   3  22       26.12      -56.29    146.21 o 
   0   3  22      464.46      630.44    164.91 o 
                                                 
